# Supplementary material for: HCP5 Derived Novel Microprotein Triggers Progression of Gastric Cancer through Regulating Ferroptosis
Source: Adv Sci (Weinh). 2024 Oct 24;11(46):2407012. doi: 10.1002/advs.202407012 (PMC11633528; doi:10.1002/advs.202407012)
Supplement: Supplementary file 2 — Supporting Information [file ADVS-11-2407012-s002.zip]

Archive with 2 entries (2 files):
- Data file.xlsx
- Source data.xlsx
