# Supplementary material for: HCP5 Derived Novel Microprotein Triggers Progression of Gastric Cancer through Regulating Ferroptosis
Source: Adv Sci (Weinh). 2024 Oct 24;11(46):2407012. doi: 10.1002/advs.202407012 (PMC11633528; doi:10.1002/advs.202407012)
Supplement: Supplementary file 2 — Supporting Information [file ADVS-11-2407012-s002.zip › Data file.xlsx]

## Sheet: HCP5-132aa KO
Gene ID	Gene Symbol	Type	NC_1_1382db26ca000 Read Count	KO_1_1382db26ca000 Read Count	log2 (read_count_KO / read_count_NC)	Pvalue(read_count_KO_1 / read_count_NC_1)	Qvalue (read_count_KO / read_count_NC)
23657	SLC7A11	mRNA	1771.42	722.2	-1.36139	1.44926e-111	3.80204e-110
2539	G6PD	mRNA	2390.13	774.82	-1.69211	1.23116e-205	7.09378e-204
100113407	TMEM170B	mRNA	137.35	71.76	-1.00356	9.50406e-07	2.50474e-06
100271715	ARHGEF33	mRNA	68	35	-1.02513	0.000448275	0.000932328
100287482	SMKR1	mRNA	82	32	-1.42451	5.80012e-07	1.55279e-06
100289279	CNTNAP3C	mRNA	70.82	20.54	-1.85268	2.03918e-08	6.0808e-08
1003	CDH5	mRNA	54	20	-1.49991	2.49841e-05	5.84917e-05
100506127	GVQW3	mRNA	1171.88	418.17	-1.55362	2.6782e-90	5.66867e-89
100506581	C16orf95	mRNA	95	38	-1.38888	1.31098e-07	3.68272e-07
100526737	RBM14-RBM4	mRNA	131.22	44.57	-1.6248	3.28079e-12	1.2275e-11
100527943	TGIF2-RAB5IF	mRNA	16.25	0	-5.08932	2.53158e-05	5.92327e-05
100528062	ARMCX5-GPRASP2	mRNA	107.24	52.87	-1.08728	3.74795e-06	9.42105e-06
100529241	HSPE1-MOB4	mRNA	134.5	0	-8.13842	3.15958e-30	2.30985e-29
100534012	TNFAIP8L2-SCNM1	mRNA	54.94	15.86	-1.85942	7.33947e-07	1.9478e-06
10056	FARSB	mRNA	1753.43	883.6	-1.05567	1.79573e-74	3.04981e-73
10083	USH1C	mRNA	1078.61	542.21	-1.0592	9.39575e-47	1.00876e-45
100861412	FSBP	mRNA	51.53	0	-6.7543	8.68868e-14	3.49547e-13
100996758	NPY4R2	mRNA	247.48	66.54	-1.96197	1.22037e-27	8.23656e-27
100996928	FMC1-LUC7L2	mRNA	245.84	122.47	-1.07225	4.40106e-12	1.63641e-11
1010	CDH12	mRNA	54.97	25	-1.20367	0.000327552	0.00069179
10100	TSPAN2	mRNA	36	9	-2.06696	1.71808e-05	4.07504e-05
10103	TSPAN1	mRNA	237	102	-1.28327	4.3709e-15	1.86808e-14
10111	RAD50	mRNA	1708.87	666.98	-1.42428	3.40637e-115	9.32974e-114
10165	SLC25A13	mRNA	1374.75	713	-1.01415	3.72789e-55	4.73427e-54
10178	TENM1	mRNA	249	45	-2.5351	1.97503e-37	1.72809e-36
101927345	LOC101927345	mRNA	21.41	1.82	-3.62323	9.10162e-06	2.21691e-05
1020	CDK5	mRNA	629	317	-1.05553	7.94096e-28	5.38525e-27
10236	HNRNPR	mRNA	8133.02	4170.85	-1.0304	0	0
102723502	LOC102723502	mRNA	23.12	5.49	-2.14122	0.000426594	0.000889138
102723553	SMIM11B	mRNA	119.91	44.58	-1.49444	3.75401e-10	1.25244e-09
102724488	LOC102724488	mRNA	384.8	198.5	-1.02192	8.223e-17	3.81411e-16
102724862	TBC1D3I	mRNA	52.15	23.22	-1.23425	0.000358272	0.000752686
102724951	LOC102724951	lncRNA	177.79	52.2	-1.83501	1.05792e-18	5.30051e-18
10273	STUB1	mRNA	1809.03	902.16	-1.07072	1.59464e-78	2.87461e-77
10277	UBE4B	mRNA	2243.78	981	-1.26056	3.19063e-125	9.63817e-124
10352	WARS2	mRNA	909	411.99	-1.20863	1.22414e-48	1.37501e-47
10396	ATP8A1	mRNA	70	11	-2.73681	1.58302e-12	6.01392e-12
10398	MYL9	mRNA	2135.5	909.17	-1.29891	7.10103e-125	2.14091e-123
10400	PEMT	mRNA	496	257	-1.01553	5.13989e-21	2.79585e-20
10439	OLFM1	mRNA	1652.25	799	-1.11512	1.19838e-76	2.09946e-75
10451	VAV3	mRNA	78	14	-2.545	7.41522e-13	2.86392e-12
10477	UBE2E3	mRNA	833.78	312.08	-1.48471	1.02525e-60	1.43563e-59
10481	HOXB13	mRNA	366.07	116	-1.72495	6.62912e-34	5.305e-33
10486	CAP2	mRNA	609	296	-1.1078	4.58787e-29	3.23396e-28
10512	SEMA3C	mRNA	868.15	454	-1.00221	8.03582e-35	6.59005e-34
10514	MYBBP1A	mRNA	1232.88	571.77	-1.17548	1.38626e-62	1.98949e-61
10516	FBLN5	mRNA	164	84	-1.03219	4.214e-08	1.22927e-07
10529	NEBL	mRNA	185.61	88	-1.14365	2.33123e-10	7.85679e-10
105373989	LOC105373989	mRNA	49	20	-1.35974	0.00019199	0.00041443
105375355	UPK3B	mRNA	333.95	158.03	-1.14639	1.6313e-17	7.80144e-17
10550	ARL6IP5	mRNA	2577.93	1287.83	-1.06823	1.13002e-110	2.92996e-109
10551	AGR2	mRNA	35	8	-2.19624	1.06319e-05	2.57032e-05
10581	IFITM2	mRNA	6677.07	2702.83	-1.3717	0	0
10653	SPINT2	mRNA	146	57	-1.42389	2.61829e-11	9.32314e-11
1069	CETN2	mRNA	651.98	292	-1.22581	3.89022e-36	3.282e-35
10712	FAM189B	mRNA	1872.28	949.99	-1.04577	3.3051e-78	5.92368e-77
10785	WDR4	mRNA	375	181	-1.11786	9.17396e-19	4.60533e-18
10788	IQGAP2	mRNA	700.91	233.69	-1.65159	1.21342e-59	1.66907e-58
10791	VAMP5	mRNA	82	28	-1.61715	4.07989e-08	1.19104e-07
107984512	LOC107984512	mRNA	101.99	48	-1.15428	2.21311e-06	5.67299e-06
107985687	LOC107985687	lncRNA	74	34	-1.18895	3.66394e-05	8.45696e-05
107985728	LOC107985728	lncRNA	200.01	46.57	-2.16955	1.49766e-25	9.50981e-25
107986596	LOC107986596	lncRNA	88	43.06	-1.09811	2.40721e-05	5.64246e-05
107987004	LOC107987004	mRNA	56.09	18.43	-1.67264	3.33278e-06	8.4169e-06
107987372	LOC107987372	mRNA	37.76	14.05	-1.49324	0.000443093	0.000922044
10815	CPLX1	mRNA	119.23	25	-2.3207	4.25563e-17	2.00075e-16
10893	MMP24	mRNA	149.18	20.08	-2.96018	6.96461e-27	4.60665e-26
10913	EDAR	mRNA	123	24	-2.42451	1.94623e-18	9.65174e-18
10929	SRSF8	mRNA	860.54	395.22	-1.18954	4.91558e-45	5.09472e-44
10940	POP1	mRNA	190	83	-1.26177	4.17263e-12	1.55296e-11
10962	MLLT11	mRNA	243.08	83.81	-1.60319	6.05974e-21	3.2916e-20
10969	EBNA1BP2	mRNA	2281.38	1126.76	-1.08468	1.37494e-100	3.23111e-99
10974	ADIRF	mRNA	72.23	34.94	-1.11467	0.000107583	0.000238313
11001	SLC27A2	mRNA	866	275.23	-1.72068	1.60627e-77	2.84286e-76
11005	SPINK5	mRNA	1021.59	185.03	-2.53194	1.13125e-147	4.16048e-146
11019	LIAS	mRNA	185.93	83.87	-1.21549	2.77109e-11	9.85595e-11
110384692	LOC110384692	mRNA	185.98	67	-1.53987	1.52184e-15	6.6597e-15
1109	AKR1C4	mRNA	27	2.81	-3.33127	1.43961e-06	3.74139e-06
11117	EMILIN1	mRNA	30	8	-1.97385	0.000139906	0.000306249
11156	PTP4A3	mRNA	139	48	-1.60093	1.31588e-12	5.02608e-12
11173	ADAMTS7	mRNA	119	42.99	-1.53584	1.92568e-10	6.51398e-10
11199	ANXA10	mRNA	41	15	-1.51762	0.000211662	0.00045544
11240	PADI2	mRNA	44	7	-2.71903	2.35472e-08	6.99892e-08
112487	DTD2	mRNA	297.9	148.83	-1.06812	3.01497e-14	1.23562e-13
112817	HOGA1	mRNA	152.57	48.08	-1.73292	3.79517e-15	1.62514e-14
113026	PLCD3	mRNA	5654.97	2386.28	-1.31171	0	0
1131	CHRM3	mRNA	150.74	75.76	-1.05951	7.91821e-08	2.26316e-07
11346	SYNPO	mRNA	2146	940.15	-1.25764	2.00194e-119	5.76744e-118
113523638	SMIM41	mRNA	172.57	76.12	-1.24779	5.82019e-11	2.02742e-10
113612	CYP2U1	mRNA	78	37	-1.1429	4.02003e-05	9.24458e-05
113622	ADPRHL1	mRNA	288	110	-1.45552	1.75068e-21	9.70262e-21
113655	MFSD3	mRNA	838.96	327.99	-1.42191	2.27091e-57	3.0247e-56
113675	SDSL	mRNA	133.99	70.07	-1.00221	1.3252e-06	3.45561e-06
113802	HENMT1	mRNA	1335.99	488	-1.51991	1.74832e-99	4.07776e-98
114327	EFHC1	mRNA	1091.31	551.67	-1.05114	1.01936e-46	1.09291e-45
114625	ERMAP	mRNA	255.84	94.29	-1.50702	3.36683e-20	1.78703e-19
114769	CARD16	mRNA	2926.78	705.47	-2.11961	0	0
114790	STK11IP	mRNA	280	145.52	-1.01116	1.89121e-12	7.1568e-12
114822	RHPN1	mRNA	443.68	182	-1.35254	5.31369e-29	3.73712e-28
114904	C1QTNF6	mRNA	1172.7	505.96	-1.27969	6.87669e-68	1.07195e-66
114926	SMIM19	mRNA	264.87	115.84	-1.26011	2.95263e-16	1.33065e-15
115209	OMA1	mRNA	492.96	165.03	-1.6457	2.86957e-42	2.81297e-41
115708	TRMT61A	mRNA	418	168.99	-1.37352	4.95427e-28	3.37302e-27
115752	DIS3L	mRNA	883.74	439.11	-1.07599	1.40117e-39	1.29673e-38
115817	DHRS1	mRNA	655	343	-1.00024	1.33431e-26	8.77339e-26
116151	FAM210B	mRNA	779.75	299.69	-1.4465	8.50213e-55	1.07273e-53
118738	ZNF488	mRNA	229.96	103	-1.22569	9.07217e-14	3.64786e-13
1191	CLU	mRNA	3030.24	1518	-1.06422	5.76122e-129	1.80337e-127
119395	CALHM3	mRNA	24	5	-2.32999	0.000156683	0.000341341
119559	SFXN4	mRNA	388	185	-1.13549	8.1804e-20	4.27773e-19
121642	ALKBH2	mRNA	603	307.91	-1.0366	5.18632e-26	3.33955e-25
123264	SLC51B	mRNA	60	7	-3.16649	2.11272e-12	7.97951e-12
123722	FSD2	mRNA	129.01	59.89	-1.17405	6.82404e-08	1.96051e-07
124935	SLC43A2	mRNA	86.68	43.01	-1.07798	3.64218e-05	8.40798e-05
124936	CYB5D2	mRNA	416.14	154.17	-1.4995	1.29788e-31	9.77781e-31
125476	INO80C	mRNA	598.35	292.53	-1.09936	2.96422e-28	2.03685e-27
125875	CLDND2	mRNA	98.1	44.07	-1.22141	1.20418e-06	3.14794e-06
126074	SWSAP1	mRNA	76.95	28	-1.52545	3.49502e-07	9.51559e-07
1261	CNGA3	mRNA	19	0	-4.32938	9.88412e-06	2.39737e-05
126299	ZNF428	mRNA	433.11	172.52	-1.39493	1.23525e-29	8.87198e-29
127703	C1orf216	mRNA	655.09	292.42	-1.23061	1.6318e-36	1.38948e-35
127707	KLHDC7A	mRNA	72.48	26.07	-1.54215	6.22568e-07	1.66243e-06
1287	COL4A5	mRNA	3504.34	1340.43	-1.4534	2.94429e-241	2.03575e-239
1298	COL9A2	mRNA	53	19	-1.54695	1.93974e-05	4.57984e-05
129804	FBLN7	mRNA	1466.7	729.81	-1.07394	2.54759e-64	3.74602e-63
129831	RBM45	mRNA	184	88	-1.13109	3.98854e-10	1.32926e-09
1303	COL12A1	mRNA	2762.12	1096.97	-1.39921	4.08434e-180	1.90811e-178
130612	TMEM198	mRNA	193.3	88.8	-1.18917	2.51872e-11	8.97885e-11
131870	NUDT16	mRNA	783.97	327	-1.32846	1.28301e-48	1.4401e-47
133383	SETD9	mRNA	188.19	89.1	-1.14565	1.65261e-10	5.60979e-10
134	ADORA1	mRNA	55	19	-1.60039	8.18081e-06	2.00266e-05
134145	ATPSCKMT	mRNA	582	244.5	-1.31814	3.98761e-36	3.36234e-35
137209	ZNF572	mRNA	34	11	-1.69499	0.000258316	0.000550646
138162	C9orf116	mRNA	425	168	-1.40596	1.93221e-29	1.3795e-28
138428	PTRH1	mRNA	515.57	263.87	-1.0333	2.29368e-22	1.30946e-21
138429	PIP5KL1	mRNA	125	63	-1.05546	1.09432e-06	2.87088e-06
1400	CRMP1	mRNA	70	34	-1.10878	0.000146889	0.000321038
140462	ASB9	mRNA	682.01	281	-1.34618	2.31136e-43	2.32436e-42
140738	TMEM37	mRNA	189	76	-1.38127	1.23892e-13	4.96112e-13
1429	CRYZ	mRNA	1218.69	614.98	-1.05367	3.67038e-52	4.39231e-51
143279	HECTD2	mRNA	413	202	-1.09874	5.50545e-20	2.8945e-19
143282	FGFBP3	mRNA	64.95	24	-1.50325	3.65341e-06	9.19083e-06
144535	CFAP54	mRNA	45	18	-1.38888	0.000281138	0.000597251
145482	PTGR2	mRNA	342.45	160.01	-1.16469	2.43494e-18	1.20179e-17
147645	VSIG10L	mRNA	111	51.98	-1.16149	6.97016e-07	1.8539e-06
147670	SMIM17	mRNA	18.28	2.82	-2.76345	0.000283688	0.000602503
147991	DPY19L3	mRNA	390	149.99	-1.44556	3.05302e-28	2.09694e-27
148327	CREB3L4	mRNA	634.76	314.57	-1.07979	4.6137e-29	3.25069e-28
148398	SAMD11	mRNA	820.1	401.74	-1.09649	6.01956e-38	5.34816e-37
148979	GLIS1	mRNA	50.78	13	-2.0327	4.40173e-07	1.19009e-06
149076	ZNF362	mRNA	829.85	360	-1.27181	4.02371e-48	4.46482e-47
149175	MANEAL	mRNA	884.32	364.94	-1.34386	1.47932e-55	1.90039e-54
150590	C2orf15	mRNA	86.43	44.99	-1.00888	9.41046e-05	0.00020971
150709	ANKAR	mRNA	52.37	20	-1.4557	4.91868e-05	0.000112397
151473	SLC16A14	mRNA	50.27	20.82	-1.33868	0.000189624	0.000409549
151613	TTC14	mRNA	1434.26	687.89	-1.12701	6.7061e-68	1.04641e-66
152579	SCFD2	mRNA	247.03	72	-1.84557	1.50068e-25	9.52512e-25
1536	CYBB	mRNA	97	36	-1.49694	1.69227e-08	5.07943e-08
154664	ABCA13	mRNA	228.47	45.48	-2.39566	1.99101e-32	1.53718e-31
158055	C9orf163	mRNA	170.54	60.28	-1.56731	1.02457e-14	4.29862e-14
1594	CYP27B1	mRNA	77	38	-1.08581	9.05331e-05	0.000202156
1601	DAB2	mRNA	3885.48	1871	-1.12124	3.58098e-179	1.66296e-177
161394	SAMD15	mRNA	27	7	-2.01449	0.000250824	0.000535705
161725	OTUD7A	mRNA	94	49	-1.00683	4.78438e-05	0.000109521
162466	PHOSPHO1	mRNA	35	10	-1.87431	7.06763e-05	0.000159142
162968	ZNF497	mRNA	95.17	34.64	-1.52502	1.4741e-08	4.44258e-08
1634	DCN	mRNA	1496.75	299	-2.39057	8.51259e-202	4.69611e-200
163782	KANK4	mRNA	61.69	19.86	-1.70213	7.95814e-07	2.10517e-06
1645	AKR1C1	mRNA	54.67	16.99	-1.75302	2.09576e-06	5.38015e-06
1646	AKR1C2	mRNA	160.3	58.84	-1.51286	2.70406e-13	1.06661e-12
165186	TOGARAM2	mRNA	114.92	9.87	-3.60839	1.01268e-24	6.28409e-24
166012	CHST13	mRNA	79.99	31	-1.43451	6.9711e-07	1.85384e-06
166824	RASSF6	mRNA	137.46	48.97	-1.556	4.8863e-12	1.8112e-11
170302	ARX	mRNA	15	1	-3.97385	0.0001263	0.000277913
170689	ADAMTS15	mRNA	374	116	-1.75587	1.98241e-35	1.64833e-34
170712	COX7B2	mRNA	200.98	87.03	-1.27442	6.75131e-13	2.61334e-12
171024	SYNPO2	mRNA	49.53	15.85	-1.71077	9.03719e-06	2.2019e-05
171177	RHOV	mRNA	966	353.02	-1.51923	2.06809e-72	3.44099e-71
171425	CLYBL	mRNA	79	24	-1.78577	7.63274e-09	2.3453e-08
171483	FAM9B	mRNA	110.01	30.31	-1.92672	7.12519e-13	2.75601e-12
171568	POLR3H	mRNA	827.71	384.34	-1.1737	1.66432e-42	1.63872e-41
1723	DHODH	mRNA	616.26	281.99	-1.19485	5.84205e-33	4.58319e-32
1728	NQO1	mRNA	4603.03	2317.41	-1.05703	9.75224e-193	5.05719e-191
1731	SEPTIN1	mRNA	137.39	60.61	-1.2476	5.15355e-09	1.60124e-08
1734	DIO2	mRNA	148.01	32.9	-2.23649	5.27872e-20	2.78e-19
1740	DLG2	mRNA	65.84	15.85	-2.12144	3.40933e-09	1.07193e-08
1767	DNAH5	mRNA	238.79	102.17	-1.29173	2.49983e-15	1.08359e-14
1794	DOCK2	mRNA	51	11	-2.27995	5.35204e-08	1.54877e-07
1795	DOCK3	mRNA	84	24.99	-1.81599	1.68558e-09	5.41789e-09
1798	DPAGT1	mRNA	1101.99	562.99	-1.03589	4.39091e-46	4.65957e-45
1802	DPH2	mRNA	1097	489.98	-1.22972	6.85188e-60	9.48351e-59
1875	E2F5	mRNA	96.77	46.88	-1.11254	7.61342e-06	1.86817e-05
1910	EDNRB	mRNA	139.67	50.96	-1.52154	7.34775e-12	2.69597e-11
192683	SCAMP5	mRNA	76.57	29	-1.46768	7.86323e-07	2.08112e-06
1952	CELSR2	mRNA	1713.23	709.04	-1.33974	2.15968e-105	5.30776e-104
1954	MEGF8	mRNA	787.59	356.29	-1.21135	1.60089e-42	1.57927e-41
196410	METTL7B	mRNA	538	129	-2.12719	2.95804e-64	4.34134e-63
197258	FCSK	mRNA	573.64	227.72	-1.39984	6.73936e-39	6.12408e-38
197370	NSMCE1	mRNA	909	422	-1.17399	1.58968e-46	1.6997e-45
199857	ALG14	mRNA	489.44	226.07	-1.18132	4.49499e-26	2.8992e-25
200765	TIGD1	mRNA	683.13	336.42	-1.08885	1.49185e-31	1.12282e-30
200810	ALG1L	lncRNA	106.12	32.07	-1.79336	1.88786e-11	6.7812e-11
201161	CENPV	mRNA	1010.73	494.06	-1.09959	1.44365e-46	1.54463e-45
201255	LRRC45	mRNA	734.97	342	-1.17064	8.69935e-38	7.69828e-37
201633	TIGIT	mRNA	30.83	0	-6.01322	5.19949e-09	1.61454e-08
2022	ENG	mRNA	1623.38	816.01	-1.0593	1.82865e-69	2.93282e-68
204962	SLC44A5	mRNA	62.52	23.97	-1.45004	9.75462e-06	2.36781e-05
2053	EPHX2	mRNA	479	171.81	-1.54617	1.01317e-37	8.95055e-37
2068	ERCC2	mRNA	569.25	284.16	-1.06931	7.58707e-26	4.85529e-25
207063	DHRSX	mRNA	439.46	218.56	-1.07466	1.79367e-20	9.60222e-20
21	ABCA3	mRNA	3080	1290	-1.32251	3.2231e-184	1.56693e-182
2151	F2RL2	mRNA	46.1	14.67	-1.71885	1.73316e-05	4.10704e-05
218	ALDH3A1	mRNA	319.46	67.64	-2.30664	8.96856e-43	8.90957e-42
219	ALDH1B1	mRNA	786.08	278.13	-1.56587	7.19004e-62	1.02058e-60
2191	FAP	mRNA	57	20	-1.57792	6.97394e-06	1.7183e-05
219749	ZNF25	mRNA	85	32	-1.47635	1.72873e-07	4.81106e-07
2199	FBLN2	mRNA	1048	390	-1.49305	1.85633e-76	3.23031e-75
2201	FBN2	mRNA	3310.53	1184	-1.55035	1.11624e-250	8.15273e-249
2202	EFEMP1	mRNA	4203.69	1327.57	-1.72982	0	0
221	ALDH3B1	mRNA	4336.66	1976.32	-1.20072	1.35252e-222	8.55332e-221
221143	EEF1AKMT1	mRNA	135.3	64.75	-1.13016	8.33278e-08	2.37728e-07
221188	ADGRG5	mRNA	68	14	-2.34706	1.65051e-10	5.60389e-10
221322	TBC1D32	mRNA	77.78	31.86	-1.35461	2.79931e-06	7.11814e-06
221687	RNF182	mRNA	2361.09	1191.88	-1.05317	3.02226e-99	7.028e-98
221927	BRAT1	mRNA	1315.95	639	-1.10917	6.54028e-61	9.1664e-60
222234	FAM185A	mRNA	175.75	68.93	-1.41728	3.12945e-13	1.23253e-12
222236	NAPEPLD	mRNA	300.06	100.08	-1.65105	1.66682e-26	1.09228e-25
2235	FECH	mRNA	676.04	350.06	-1.01646	4.2736e-28	2.91854e-27
224	ALDH3A2	mRNA	1604.05	614.67	-1.45079	3.11588e-111	8.13318e-110
2257	FGF12	mRNA	24	4	-2.65192	4.71979e-05	0.000108074
22808	MRAS	mRNA	413.65	161.77	-1.42142	3.78052e-29	2.67213e-28
22925	PLA2R1	mRNA	810.83	323.93	-1.39067	9.84978e-54	1.21614e-52
22943	DKK1	mRNA	913.82	245.02	-1.96597	1.41029e-97	3.21699e-96
22984	PDCD11	mRNA	1245.31	617	-1.08012	2.20064e-55	2.80848e-54
23052	ENDOD1	mRNA	165	65	-1.41091	1.94581e-12	7.35983e-12
23059	CLUAP1	mRNA	434.26	219.92	-1.04854	1.63039e-19	8.41258e-19
23072	HECW1	mRNA	243.52	93.29	-1.4512	2.46809e-18	1.21776e-17
23098	SARM1	mRNA	570.53	284.11	-1.07281	4.97009e-26	3.20164e-25
23109	DDN	mRNA	78	35	-1.22307	1.46596e-05	3.49785e-05
23149	FCHO1	mRNA	356	150	-1.31387	1.23564e-22	7.10376e-22
23171	GPD1L	mRNA	307	154	-1.06226	1.6114e-14	6.6903e-14
23203	PMPCA	mRNA	2236.15	1169	-1.0027	6.0195e-87	1.22252e-85
23212	RRS1	mRNA	651.03	280.99	-1.27916	1.8591e-38	1.67276e-37
23220	DTX4	mRNA	1203.99	530	-1.25071	2.86761e-67	4.44779e-66
23225	NUP210	mRNA	9373.31	4341.89	-1.17719	0	0
23229	ARHGEF9	mRNA	274.94	87.99	-1.71066	1.34543e-25	8.55366e-25
23281	MTUS2	mRNA	38.99	12	-1.76702	5.61292e-05	0.000127699
23329	TBC1D30	mRNA	213	88	-1.34223	1.37522e-14	5.73421e-14
23363	OBSL1	mRNA	1390.82	504.68	-1.52945	1.99519e-104	4.86509e-103
23467	NPTXR	mRNA	601.9	287	-1.13543	7.66642e-30	5.53697e-29
23552	CDK20	mRNA	101	46	-1.2016	1.15641e-06	3.02814e-06
23767	FLRT3	mRNA	214	101	-1.15021	8.11698e-12	2.9698e-11
242	ALOX12B	mRNA	20	3	-2.80392	0.00013058	0.000286845
245973	ATP6V1C2	mRNA	74.99	31.66	-1.31099	7.2612e-06	1.78512e-05
250	ALPP	mRNA	15752	2664.74	-2.63042	0	0
251	ALPG	mRNA	6591.32	1807.21	-1.93376	0	0
252884	ZNF396	mRNA	40.49	11.06	-1.93917	1.22657e-05	2.94927e-05
2535	FZD2	mRNA	937.02	480.01	-1.03197	3.26358e-39	2.98305e-38
254042	METAP1D	mRNA	273.21	106	-1.4329	5.04742e-20	2.66269e-19
2543	GAGE1	mRNA	23.89	1.17	-4.41878	6.34237e-07	1.69184e-06
254827	NAALADL2	mRNA	25.82	7	-1.95002	0.000456841	0.00094951
2556	GABRA3	mRNA	201	77	-1.45122	2.11165e-15	9.18136e-15
255758	DYNLT2B	mRNA	247	117	-1.14496	2.52056e-13	9.95741e-13
2562	GABRB3	mRNA	45	12	-1.97385	3.09761e-06	7.84334e-06
256586	LYSMD2	mRNA	161	74	-1.18842	1.15543e-09	3.74871e-09
256714	MAP7D2	mRNA	38.99	10.42	-1.9707	1.44399e-05	3.44859e-05
25764	HYPK	mRNA	2037.62	839.18	-1.34679	5.68874e-126	1.72178e-124
25809	TTLL1	mRNA	70	35	-1.06696	0.000233549	0.000500389
25814	ATXN10	mRNA	3373.33	1440.22	-1.29484	3.78627e-195	2.00351e-193
25840	METTL7A	mRNA	97.02	26.81	-1.92247	1.69615e-11	6.10811e-11
25885	POLR1A	mRNA	1494.32	687.59	-1.18682	1.34873e-76	2.35754e-75
25906	ANAPC15	mRNA	1138.09	507.97	-1.23075	3.81415e-62	5.44374e-61
259232	NALCN	mRNA	411	207	-1.05646	9.18358e-19	4.60868e-18
259236	TMIE	mRNA	124	38	-1.77322	5.94695e-13	2.30888e-12
2593	GAMT	mRNA	1292.34	448.01	-1.59534	3.27072e-103	7.90102e-102
26007	TKFC	mRNA	2015.14	737.27	-1.51757	1.01199e-148	3.7574e-147
26052	DNM3	mRNA	99.16	51.78	-1.00432	3.08085e-05	7.14823e-05
26063	DECR2	mRNA	718	349.99	-1.10363	9.04582e-34	7.22411e-33
26140	TTLL3	mRNA	190.73	93.8	-1.09083	6.24279e-10	2.05717e-09
26240	FAM50B	mRNA	103	29	-1.89547	6.46333e-12	2.37763e-11
26249	KLHL3	mRNA	78.11	27	-1.5995	1.07601e-07	3.04577e-07
26272	FBXO4	mRNA	1173.69	393.34	-1.64416	5.45398e-98	1.24776e-96
26287	ANKRD2	mRNA	16	0	-5.06696	2.95079e-05	6.85975e-05
26292	MYCBP	mRNA	1042.32	524	-1.05911	3.10941e-45	3.23566e-44
26298	EHF	mRNA	162	46	-1.88324	9.72276e-18	4.69014e-17
26330	GAPDHS	mRNA	68.46	34.06	-1.07414	0.000253305	0.000540706
2634	GBP2	mRNA	102.09	41.74	-1.35729	7.63248e-08	2.1831e-07
26521	TIMM8B	mRNA	565.66	220.9	-1.4235	2.54616e-39	2.33278e-38
2653	GCSH	mRNA	2111.1	977.3	-1.17808	3.43014e-106	8.49725e-105
2661	GDF9	mRNA	60	27.22	-1.20725	0.000168514	0.00036604
26648	OR7E24	mRNA	71.02	26.53	-1.48756	1.55362e-06	4.03501e-06
266812	NAP1L5	mRNA	206.96	74.72	-1.53674	4.4483e-17	2.08944e-16
2672	GFI1	mRNA	17	2	-3.15442	0.000188568	0.000407437
26958	COPG2	mRNA	739.79	289.94	-1.41832	1.29265e-50	1.50073e-49
26960	NBEA	mRNA	99.03	46.16	-1.16818	2.49492e-06	6.36703e-06
26995	TRUB2	mRNA	1958.67	969.99	-1.08079	3.88874e-86	7.81617e-85
27134	TJP3	mRNA	263	93	-1.56672	7.65993e-22	4.30511e-21
27141	CIDEB	mRNA	543.25	231.56	-1.29719	4.78008e-33	3.75954e-32
27175	TUBG2	mRNA	498.61	248.23	-1.07319	5.76344e-23	3.35185e-22
27185	DISC1	mRNA	43.82	15.52	-1.56442	8.99635e-05	0.000200942
27250	PDCD4	mRNA	2537.41	1302.65	-1.02886	1.38039e-102	3.29873e-101
27315	PGAP2	mRNA	706.14	368.24	-1.00626	8.11308e-29	5.67005e-28
27346	TMEM97	mRNA	1666.31	743.74	-1.23074	4.03437e-90	8.52755e-89
2743	GLRB	mRNA	28	6	-2.28935	5.33945e-05	0.000121673
2762	GMDS	mRNA	696.25	329.46	-1.14646	9.15626e-35	7.49705e-34
2781	GNAZ	mRNA	82	35	-1.29522	3.36583e-06	8.49623e-06
28	ABO	mRNA	93.37	32.24	-1.60106	6.12253e-09	1.89135e-08
2822	GPLD1	mRNA	137.79	58.35	-1.30662	1.31912e-09	4.26288e-09
282969	FUOM	mRNA	190	66.09	-1.59045	1.54445e-16	7.044e-16
282973	JAKMIP3	mRNA	64	25	-1.4231	1.02425e-05	2.4812e-05
283208	P4HA3	mRNA	316	107	-1.62927	2.47951e-27	1.65837e-26
283377	SPRYD4	mRNA	658.7	306.82	-1.16918	5.59413e-34	4.48597e-33
283726	SAXO2	mRNA	41.09	13.05	-1.72169	4.88072e-05	0.000111595
284184	NDUFAF8	mRNA	804.99	378	-1.15754	1.61304e-40	1.52733e-39
284611	FAM102B	mRNA	2444.47	1113.86	-1.20091	2.19267e-126	6.66238e-125
284615	ANKRD34A	mRNA	212	93	-1.25572	3.00842e-13	1.18606e-12
285190	RGPD4	mRNA	36.75	13.52	-1.5096	0.000476302	0.00098824
285489	DOK7	mRNA	668.85	96.02	-2.86723	6.94355e-111	1.80335e-109
285513	GPRIN3	mRNA	1316.93	534.23	-1.3686	4.28443e-84	8.36298e-83
285600	KIAA0825	mRNA	156.01	55.05	-1.56978	1.28466e-13	5.14161e-13
286	ANK1	mRNA	459.96	190.2	-1.34095	1.24112e-29	8.91004e-29
2861	GPR37	mRNA	257.91	68	-1.99022	3.00402e-29	2.12812e-28
286256	LCN12	mRNA	59	28	-1.14224	0.000357404	0.000750963
2875	GPT	mRNA	85.99	20	-2.17112	7.19765e-12	2.64151e-11
28971	AAMDC	mRNA	416.33	199.01	-1.13184	4.81383e-21	2.62215e-20
28981	IFT81	mRNA	858.67	417.61	-1.1069	3.1036e-40	2.91562e-39
2902	GRIN1	mRNA	86.8	22	-2.04715	3.27438e-11	1.16009e-10
29091	STXBP6	mRNA	77	36.83	-1.13093	5.2197e-05	0.000119066
29104	N6AMT1	mRNA	318.05	77.98	-2.09503	5.26786e-38	4.68833e-37
29118	DDX25	mRNA	60.29	19.94	-1.66321	1.58077e-06	4.10208e-06
2941	GSTA4	mRNA	124	41	-1.6636	5.73647e-12	2.11826e-11
2953	GSTT2	mRNA	23.99	0	-5.65132	2.52989e-07	6.96964e-07
2954	GSTZ1	mRNA	393.66	196.6	-1.06864	2.38611e-18	1.17918e-17
29775	CARD10	mRNA	1669.83	637.81	-1.45546	2.91302e-116	8.12148e-115
29954	POMT2	mRNA	675.04	300	-1.23697	7.26424e-38	6.44665e-37
3012	H2AC8	mRNA	81.39	42.3	-1.01115	0.000146602	0.000320502
31	ACACA	mRNA	2540.73	1262.99	-1.07536	2.85168e-110	7.38164e-109
3145	HMBS	mRNA	556.52	286.93	-1.02269	1.22661e-23	7.29171e-23
3161	HMMR	mRNA	764.04	397	-1.01146	2.70519e-31	2.0233e-30
3213	HOXB3	mRNA	591.03	248	-1.31985	9.92993e-37	8.50192e-36
3221	HOXC4	mRNA	465.67	150.77	-1.69391	1.25128e-41	1.21436e-40
3224	HOXC8	mRNA	160.99	73.89	-1.19048	1.09794e-09	3.56664e-09
338645	LUZP2	mRNA	133.02	20.11	-2.79261	7.20905e-23	4.17695e-22
339366	ADAMTSL5	mRNA	773.05	383.19	-1.07946	5.19309e-35	4.27455e-34
339479	BRINP3	mRNA	55	24.97	-1.20619	0.000318946	0.000674714
339768	ESPNL	mRNA	80	41	-1.03133	0.000130283	0.000286273
340706	VWA2	mRNA	19.77	3.5	-2.56484	0.000287656	0.000610597
340990	OTOG	mRNA	31.03	10	-1.70062	0.000467323	0.000970387
342667	STAC2	mRNA	24.47	5.18	-2.30695	0.000147979	0.00032324
344148	NCKAP5	mRNA	76.02	33	-1.27087	1.03896e-05	2.51527e-05
348801	LNP1	mRNA	70	26	-1.4958	1.67472e-06	4.34154e-06
358	AQP1	mRNA	103.8	22	-2.30519	5.65433e-15	2.39751e-14
360	AQP3	mRNA	2899.93	1013.18	-1.58408	8.75629e-227	5.62899e-225
362	AQP5	mRNA	20	1	-4.38888	5.37285e-06	1.33459e-05
3625	INHBB	mRNA	487	240	-1.08784	6.20924e-23	3.60437e-22
3641	INSL4	mRNA	16	2	-3.06696	0.000349261	0.000735294
3652	IPP	mRNA	326.94	157.82	-1.1177	1.48612e-16	6.78589e-16
3679	ITGA7	mRNA	117	47	-1.38273	5.31975e-09	1.6509e-08
3705	ITPK1	mRNA	1011.53	405.04	-1.38736	2.38769e-66	3.64885e-65
3712	IVD	mRNA	1558.63	759.02	-1.10502	2.2112e-71	3.63248e-70
374462	PTPRQ	mRNA	55.92	7	-3.06489	2.3461e-11	8.38078e-11
374569	ASPG	mRNA	37.59	9	-2.12931	7.58856e-06	1.86236e-05
374659	HDDC3	mRNA	729.71	260.98	-1.55034	9.29814e-57	1.22069e-55
38	ACAT1	mRNA	3839.27	1816.05	-1.14698	1.44186e-183	6.96614e-182
3856	KRT8	mRNA	16905.8	7730.82	-1.19578	0	0
388323	GLTPD2	mRNA	54	10	-2.49991	3.47652e-09	1.09261e-08
388327	C17orf100	mRNA	91	47	-1.02016	5.25218e-05	0.000119754
388722	C1orf53	mRNA	67	33	-1.08865	0.000252847	0.000539803
3889	KRT83	mRNA	27.24	7.06	-2.01494	0.000234892	0.000503197
389136	VGLL3	mRNA	562.16	229.94	-1.35668	1.85757e-36	1.57914e-35
3892	KRT86	mRNA	138.25	70.61	-1.03629	4.43348e-07	1.19784e-06
389289	ANXA2R	mRNA	790	333	-1.31329	3.77594e-48	4.19288e-47
392617	ELFN1	mRNA	44	8.98	-2.35967	2.50846e-07	6.91181e-07
3953	LEPR	mRNA	230.47	113.74	-1.08579	1.26559e-11	4.58732e-11
397	ARHGDIB	mRNA	81	33	-1.36241	1.57043e-06	4.07663e-06
3993	LLGL2	mRNA	1659.34	807.63	-1.1058	5.87405e-76	1.01762e-74
4004	LMO1	mRNA	136.73	41	-1.80459	1.94247e-14	8.05196e-14
400566	C17orf97	mRNA	62	29	-1.16317	0.000204919	0.000441419
401024	FSIP2	mRNA	79	13	-2.6703	1.26249e-13	5.05417e-13
401265	KLHL31	mRNA	164	71	-1.27476	8.51626e-11	2.93634e-10
402415	XKRX	mRNA	146.7	39.28	-1.96796	4.27995e-17	2.01158e-16
402682	UFSP1	mRNA	63	25	-1.40038	1.52884e-05	3.64452e-05
403313	PLPP6	mRNA	475.23	184.38	-1.4329	1.26961e-33	1.01185e-32
4041	LRP5	mRNA	2691.3	1356.08	-1.05582	2.6032e-113	6.98242e-112
404281	YY2	mRNA	226	103.99	-1.18683	5.87452e-13	2.28133e-12
4060	LUM	mRNA	1406.96	534.99	-1.46195	6.56694e-99	1.52253e-97
4072	EPCAM	mRNA	300	135	-1.21896	2.3179e-17	1.10307e-16
408	ARRB1	mRNA	699.01	333.48	-1.13467	2.38067e-34	1.92796e-33
4129	MAOB	mRNA	5815.76	1232.98	-2.30477	0	0
414152	C10orf105	mRNA	41	13	-1.72407	4.89173e-05	0.000111814
4151	MB	mRNA	100	36	-1.54089	4.89191e-09	1.52237e-08
4222	MEOX1	mRNA	69	22	-1.71605	1.51527e-07	4.23823e-07
4257	MGST1	mRNA	2089	1079	-1.02007	1.23816e-83	2.38687e-82
4285	MIPEP	mRNA	377	194	-1.02546	1.37815e-16	6.3133e-16
4306	NR3C2	mRNA	28.42	7.01	-2.08638	0.000121861	0.000268412
4316	MMP7	mRNA	139	40	-1.86397	3.02189e-15	1.30226e-14
4329	ALDH6A1	mRNA	665.23	230.6	-1.59542	4.91087e-54	6.12167e-53
4358	MPV17	mRNA	1005.46	512.26	-1.03986	1.86458e-42	1.83358e-41
440093	H3-5	mRNA	12.02	0	-4.65432	0.000353905	0.000744014
440603	BCL2L15	mRNA	104.59	33.99	-1.68852	1.64539e-10	5.58893e-10
440804	RIMBP3B	mRNA	42.96	11.63	-1.9521	6.06542e-06	1.49944e-05
441024	MTHFD2L	mRNA	437.28	212.64	-1.1071	2.62286e-21	1.4449e-20
441459	ANKRD18B	mRNA	138.97	63.21	-1.2035	1.12037e-08	3.4042e-08
4485	MST1	mRNA	193.02	91.47	-1.14433	1.00551e-10	3.45389e-10
4636	MYL5	mRNA	162.59	79.62	-1.09699	9.69909e-09	2.95686e-08
4638	MYLK	mRNA	562.16	215.93	-1.44737	4.93306e-40	4.60923e-39
4640	MYO1A	mRNA	104.93	18	-2.61031	3.30102e-17	1.55902e-16
4644	MYO5A	mRNA	146.59	67.93	-1.17662	8.32872e-09	2.54758e-08
4685	NCAM2	mRNA	18.67	3.09	-2.662	0.000322811	0.000682518
4725	NDUFS5	mRNA	5102.52	2512.39	-1.0891	5.71765e-224	3.64547e-222
4735	SEPTIN2	mRNA	6961.73	2664.58	-1.45249	0	0
474343	SPIN2B	mRNA	443.29	221.83	-1.06575	2.2166e-20	1.18297e-19
4832	NME3	mRNA	850.24	445	-1.00102	4.48561e-34	3.61381e-33
4837	NNMT	mRNA	1082.56	427.82	-1.40633	2.59136e-72	4.30703e-71
487	ATP2A1	mRNA	81.51	35.66	-1.25963	5.79414e-06	1.43511e-05
4987	OPRL1	mRNA	43	15	-1.58633	8.8993e-05	0.000198831
5023	P2RX1	mRNA	25	6	-2.12585	0.00026542	0.000565093
5024	P2RX3	mRNA	74	24	-1.69145	7.34369e-08	2.10281e-07
5026	P2RX5	mRNA	388.99	175	-1.21933	4.69569e-22	2.6535e-21
50614	GALNT9	mRNA	422	183	-1.27235	2.55027e-25	1.60821e-24
50848	F11R	mRNA	550.75	260.45	-1.14735	6.97961e-28	4.73949e-27
50861	STMN3	mRNA	1384.25	395.59	-1.87398	7.95124e-138	2.71266e-136
5087	PBX1	mRNA	1355.17	633.42	-1.16419	1.36676e-67	2.12839e-66
5091	PC	mRNA	2838.9	1295	-1.19934	3.70586e-146	1.34074e-144
5096	PCCB	mRNA	1153	569	-1.08585	7.70041e-52	9.15866e-51
5101	PCDH9	mRNA	132.64	55.2	-1.33173	1.5541e-09	5.00563e-09
51063	CALHM2	mRNA	79	38	-1.12281	4.61998e-05	0.000105836
51066	SSUH2	mRNA	110.65	51.9	-1.15915	7.55955e-07	2.0045e-06
51095	TRNT1	mRNA	978.72	407.12	-1.3324	1.6257e-60	2.27233e-59
51097	SCCPDH	mRNA	6265.84	2322.97	-1.49849	0	0
51102	MECR	mRNA	495.36	235.25	-1.14124	4.83246e-25	3.02651e-24
51103	NDUFAF1	mRNA	242	117	-1.11545	1.31349e-12	5.01815e-12
51121	RPL26L1	mRNA	1978.92	1004.17	-1.04566	1.53053e-82	2.90371e-81
51157	ZNF580	mRNA	863.98	432	-1.06692	3.1603e-38	2.83045e-37
51164	DCTN4	mRNA	1047	393	-1.48062	1.81606e-75	3.13221e-74
51172	NAGPA	mRNA	396.2	199.87	-1.05412	4.39036e-18	2.14782e-17
51195	RAPGEFL1	mRNA	350.67	158.91	-1.20886	8.66032e-20	4.52261e-19
51200	CPA4	mRNA	926.75	405.96	-1.2578	1.20582e-52	1.45644e-51
51222	ZNF219	mRNA	894.01	464.63	-1.01116	2.59415e-36	2.1993e-35
51250	MTRES1	mRNA	153	76	-1.07642	4.26974e-08	1.24507e-07
51256	TBC1D7	mRNA	346.92	139.17	-1.38471	8.15279e-24	4.88759e-23
5136	PDE1A	mRNA	1640.96	609	-1.49698	4.34701e-119	1.24772e-117
51435	SCARA3	mRNA	1262.08	489.44	-1.43355	2.11343e-86	4.25338e-85
51491	NOP16	mRNA	910.14	400.3	-1.25196	2.26419e-51	2.66647e-50
515	ATP5PB	mRNA	5373.58	2115.27	-1.412	0	0
51540	SCLY	mRNA	651.21	288.34	-1.24231	7.95245e-37	6.83515e-36
5159	PDGFRB	mRNA	91	21	-2.18243	1.51233e-12	5.75523e-12
516	ATP5MC1	mRNA	4160.77	1962.15	-1.15137	5.65513e-200	3.07611e-198
5162	PDHB	mRNA	3100.2	1353	-1.26315	8.43595e-173	3.69685e-171
51633	OTUD6B	mRNA	364.97	154	-1.3118	4.11615e-23	2.40914e-22
5164	PDK2	mRNA	1459.96	618.75	-1.30546	1.2148e-86	2.45119e-85
51661	FKBP7	mRNA	206.35	96	-1.17094	9.78351e-12	3.56612e-11
5174	PDZK1	mRNA	127.49	26.85	-2.31435	4.0398e-18	1.98006e-17
51768	TM7SF3	mRNA	2808.2	1323.88	-1.15183	1.03909e-135	3.47635e-134
51805	COQ3	mRNA	246.97	127.94	-1.01582	3.15845e-11	1.12004e-10
51809	GALNT7	mRNA	688.74	202.75	-1.83121	1.88331e-67	2.92694e-66
5198	PFAS	mRNA	1491.16	737.61	-1.08246	3.48472e-66	5.30448e-65
525	ATP6V1B1	mRNA	20	4	-2.38888	0.000461496	0.0009588
5257	PHKB	mRNA	1883.61	702.67	-1.48954	2.04787e-135	6.83664e-134
5281	PIGF	mRNA	390.65	181.86	-1.17	7.71047e-21	4.17805e-20
5337	PLD1	mRNA	351	148	-1.31283	2.58594e-22	1.47361e-21
53373	TPCN1	mRNA	1793	918	-1.03276	1.7221e-73	2.90572e-72
534	ATP6V1G2	mRNA	140	47	-1.64165	4.23569e-13	1.65898e-12
53840	TRIM34	mRNA	165.85	77.56	-1.16345	1.24967e-09	4.04685e-09
54332	GDAP1	mRNA	215	56	-2.00779	6.37045e-25	3.97853e-24
54346	UNC93A	mRNA	51.92	10	-2.44325	1.08406e-08	3.29841e-08
54414	SIAE	mRNA	817.58	340.42	-1.331	9.04967e-51	1.05458e-49
5445	PON2	mRNA	2423.76	671	-1.91982	1.27001e-247	9.14698e-246
54494	C11orf71	mRNA	214	51	-2.136	9.95588e-27	6.56843e-26
54496	PRMT7	mRNA	1821.38	602.44	-1.6631	1.97263e-153	7.4486e-152
54554	WDR5B	mRNA	468	134.27	-1.86833	1.204e-47	1.32185e-46
54584	GNB1L	mRNA	117.75	51.33	-1.26481	4.58419e-08	1.33376e-07
54587	MXRA8	mRNA	225.52	83	-1.50903	5.04561e-18	2.46219e-17
5475	PPEF1	mRNA	122	47	-1.4431	7.4718e-10	2.45385e-09
54828	BCAS3	mRNA	430.33	165.66	-1.44417	6.00895e-31	4.45785e-30
548596	CKMT1A	mRNA	32.19	0	-6.0755	2.44367e-09	7.75682e-09
54903	MKS1	mRNA	474.86	175	-1.5071	4.31961e-36	3.63834e-35
54914	FOCAD	mRNA	789.54	387.55	-1.09359	1.90283e-36	1.61673e-35
54919	DNAAF5	mRNA	2007.93	795.19	-1.40329	4.64952e-132	1.50693e-130
54961	SSH3	mRNA	1608.8	476.98	-1.82094	8.17756e-154	3.10288e-152
54970	TTC12	mRNA	438.04	229	-1.00267	2.18757e-18	1.08176e-17
54996	MTARC2	mRNA	633.71	327.39	-1.01977	1.42503e-26	9.35803e-26
55016	MARCHF1	mRNA	223.8	80	-1.55109	1.4279e-18	7.11753e-18
55163	PNPO	mRNA	1102.05	541.73	-1.0915	4.93917e-50	5.69175e-49
5521	PPP2R2B	mRNA	174.02	64.29	-1.50354	3.45456e-14	1.4102e-13
55230	USP40	mRNA	596.7	258.7	-1.27268	3.98967e-35	3.29794e-34
55266	TMEM19	mRNA	519.07	250.51	-1.11802	2.29891e-25	1.45206e-24
55277	FGGY	mRNA	143.66	70.09	-1.10233	6.20084e-08	1.78708e-07
55289	ACOXL	mRNA	98.28	42.1	-1.29003	3.94189e-07	1.07004e-06
55296	TBC1D19	mRNA	128	67	-1.00087	2.34273e-06	5.99045e-06
55317	AP5S1	mRNA	410.96	194.16	-1.14871	2.96599e-21	1.62988e-20
55329	MNS1	mRNA	62.42	30.22	-1.11346	0.000321826	0.000680528
55335	NIPSNAP3B	mRNA	103.89	40.43	-1.42851	1.72707e-08	5.17887e-08
55349	CHDH	mRNA	712.7	180.13	-2.05121	9.09447e-81	1.68632e-79
55364	IMPACT	mRNA	654.41	217.03	-1.65926	3.65271e-56	4.75525e-55
5540	NPY4R	mRNA	632.45	137.46	-2.26889	2.62494e-81	4.9141e-80
554282	FAM72C	mRNA	136.68	21.08	-2.76381	3.2106e-23	1.88552e-22
55520	ELAC1	mRNA	112	26	-2.17387	4.95678e-15	2.11268e-14
55607	PPP1R9A	mRNA	168.91	83.32	-1.08648	6.59818e-09	2.03626e-08
55630	SLC39A4	mRNA	739.14	361	-1.1008	1.40803e-34	1.14865e-33
55742	PARVA	mRNA	1708.03	664.03	-1.42997	8.07557e-116	2.23544e-114
55765	INAVA	mRNA	1157.88	557.48	-1.12145	9.60837e-55	1.21132e-53
55780	ERMARD	mRNA	276.99	135.98	-1.09339	8.2187e-14	3.3081e-13
55796	MBNL3	mRNA	1050.01	371.7	-1.56515	5.77525e-82	1.08509e-80
55799	CACNA2D3	mRNA	75	12.99	-2.59644	1.15407e-12	4.41889e-12
5590	PRKCZ	mRNA	1857.67	843.26	-1.2064	3.36413e-97	7.65143e-96
5591	PRKDC	mRNA	10257	3898.97	-1.46239	0	0
5608	MAP2K6	mRNA	3976.82	1258.25	-1.72715	0	0
56111	PCDHGA4	mRNA	13.36	0	-4.8068	0.000151815	0.000331245
56114	PCDHGA1	mRNA	18.36	3	-2.68049	0.000344157	0.000725284
56121	PCDHB15	mRNA	184.41	89.13	-1.11589	5.88037e-10	1.9398e-09
56122	PCDHB14	mRNA	141.1	47.88	-1.62618	4.93769e-13	1.92617e-12
56123	PCDHB13	mRNA	171.53	57.09	-1.65411	7.26364e-16	3.21115e-15
56127	PCDHB9	mRNA	60.1	26.3	-1.25926	9.9353e-05	0.000220931
56133	PCDHB2	mRNA	149.49	57.85	-1.43662	1.11291e-11	4.04524e-11
56163	RNF17	mRNA	21	4	-2.45927	0.000262647	0.000559343
56241	SUSD2	mRNA	35	7	-2.38888	3.6053e-06	9.08008e-06
56339	METTL3	mRNA	987.48	510.22	-1.01959	1.86934e-40	1.76464e-39
56898	BDH2	mRNA	505.47	254.31	-1.05799	9.21628e-23	5.32607e-22
56919	DHX33	mRNA	1102.64	564.88	-1.0319	7.87197e-46	8.29142e-45
56925	LXN	mRNA	826.48	192	-2.17283	2.7516e-100	6.44679e-99
57020	VPS35L	mRNA	297	132.02	-1.23666	1.45801e-17	6.98347e-17
57101	ANO2	mRNA	182	50.97	-1.90317	5.39717e-20	2.83949e-19
57153	SLC44A2	mRNA	1493	714	-1.13117	5.16034e-71	8.43272e-70
57176	VARS2	mRNA	1040	469.03	-1.21579	6.82081e-56	8.84261e-55
57210	SLC45A4	mRNA	772	387	-1.06322	3.72916e-34	3.00906e-33
57211	ADGRG6	mRNA	5824.39	2643	-1.20689	1.1982e-300	1.05911e-298
573	BAG1	mRNA	4364.16	1823	-1.32634	2.6041e-261	1.99566e-259
57486	NLN	mRNA	1416.88	603.87	-1.29736	2.36313e-83	4.53867e-82
57539	WDR35	mRNA	340	118	-1.5937	2.03834e-28	1.41186e-27
57545	CC2D2A	mRNA	428.41	216.52	-1.05145	2.36322e-19	1.21016e-18
57577	CCDC191	mRNA	116.03	56.17	-1.11358	9.3581e-07	2.46753e-06
5789	PTPRD	mRNA	751	370	-1.08824	1.72436e-34	1.40083e-33
58480	RHOU	mRNA	841	336	-1.3906	1.16255e-55	1.49717e-54
59	ACTA2	mRNA	124.59	52.09	-1.32507	5.54369e-09	1.71731e-08
5918	RARRES1	mRNA	137	56	-1.35763	4.71105e-10	1.56335e-09
59335	PRDM12	mRNA	42	11	-1.99984	5.49592e-06	1.3644e-05
5950	RBP4	mRNA	488	174	-1.55475	1.07449e-38	9.71853e-38
5955	RCN2	mRNA	2044.93	975.88	-1.13423	5.58188e-97	1.2677e-95
5972	REN	mRNA	13	1	-3.76739	0.000453737	0.000943373
5998	RGS3	mRNA	215.03	88.91	-1.34108	1.07447e-14	4.50068e-14
60412	EXOC4	mRNA	2030.42	984.19	-1.11172	2.62788e-93	5.72577e-92
60494	CCDC81	mRNA	61.15	22.84	-1.48775	8.26055e-06	2.02091e-05
60526	LDAH	mRNA	321	148	-1.18393	1.05116e-17	5.05811e-17
60528	ELAC2	mRNA	1649.95	840	-1.04092	1.24586e-68	1.96173e-67
60598	KCNK15	mRNA	1358.37	587.24	-1.27681	4.48627e-78	8.02218e-77
6247	RS1	mRNA	118.33	46.45	-1.41602	2.27741e-09	7.24535e-09
6262	RYR2	mRNA	1199.22	566.85	-1.14801	9.80154e-59	1.3294e-57
6293	VPS52	mRNA	1943	986	-1.04558	4.56232e-81	8.48996e-80
6296	ACSM3	mRNA	90.91	18.06	-2.3986	7.18569e-14	2.89531e-13
632	BGLAP	mRNA	12.41	0	-4.70039	0.000276328	0.000587434
6342	SCP2	mRNA	1520.66	623.61	-1.35294	3.73644e-95	8.29212e-94
63892	THADA	mRNA	897	415	-1.17895	3.12424e-46	3.31993e-45
63895	PIEZO2	mRNA	552	256	-1.17548	5.58739e-29	3.92429e-28
63939	FAM217B	mRNA	971.71	454.85	-1.16209	7.6769e-49	8.67317e-48
64077	LHPP	mRNA	277.31	110.3	-1.39702	1.34729e-19	6.98194e-19
64081	PBLD	mRNA	195.95	95.98	-1.09664	3.06873e-10	1.02933e-09
64087	MCCC2	mRNA	2043.29	689.1	-1.63506	8.38587e-168	3.53547e-166
64110	MAGEF1	mRNA	1058	540	-1.03726	2.0844e-44	2.13617e-43
6414	SELENOP	mRNA	490.29	160.21	-1.68063	2.84549e-43	2.85227e-42
64146	PDF	mRNA	791.46	402.15	-1.04374	5.55362e-34	4.45808e-33
64147	KIF9	mRNA	147	71	-1.11688	3.1343e-08	9.22268e-08
6415	SELENOW	mRNA	1320	686	-1.01121	8.7284e-53	1.05507e-51
64216	TFB2M	mRNA	560.93	292	-1.00881	2.56186e-23	1.51022e-22
642475	MROH6	mRNA	1542.89	296.99	-2.4441	2.54919e-213	1.51945e-211
6427	SRSF2	mRNA	9159.64	4477.42	-1.09958	0	0
6428	SRSF3	mRNA	6407.1	3192.58	-1.0719	1.3878e-273	1.11865e-271
642819	ZNF487	mRNA	56.98	21	-1.50702	1.39375e-05	3.33629e-05
64288	ZSCAN31	mRNA	192.33	65.04	-1.63114	2.76554e-17	1.31169e-16
6432	SRSF7	mRNA	4565.55	2264.79	-1.07837	1.90312e-197	1.02446e-195
643314	KIAA0754	mRNA	844.49	405.09	-1.12679	1.05739e-40	1.00304e-39
643382	TMEM253	mRNA	98.01	21	-2.28949	4.05248e-14	1.65038e-13
643596	RNF224	mRNA	97	39	-1.38147	1.0908e-07	3.08482e-07
643707	GOLGA6L4	mRNA	155.81	59.97	-1.44443	3.3682e-12	1.25929e-11
643866	CBLN3	mRNA	70	28.29	-1.37402	7.0199e-06	1.72935e-05
64425	POLR1E	mRNA	981.11	512.07	-1.00503	2.64964e-39	2.42616e-38
644538	SMIM10	mRNA	1016.79	446.74	-1.25347	2.76456e-57	3.67907e-56
645027	EVPLL	mRNA	90.7	45.76	-1.05397	3.37036e-05	7.79669e-05
6451	SH3BGRL	mRNA	1794	932.41	-1.0111	4.50497e-71	7.36949e-70
646962	HRCT1	mRNA	67.87	27	-1.39677	7.47274e-06	1.8351e-05
64747	MFSD1	mRNA	669.99	302	-1.21655	1.14779e-36	9.81106e-36
64757	MTARC1	mRNA	4554.68	1049.57	-2.18451	0	0
64839	FBXL17	mRNA	474.23	223.86	-1.14995	2.55984e-24	1.56539e-23
64847	SPATA20	mRNA	1763.61	916	-1.01207	5.2323e-70	8.47022e-69
64859	NABP1	mRNA	895.32	468.75	-1.00054	9.1721e-36	7.67565e-35
65009	NDRG4	mRNA	42	8	-2.45927	2.45217e-07	6.76151e-07
6508	SLC4A3	mRNA	35	11	-1.73681	0.000162429	0.000353316
65083	NOL6	mRNA	1058.07	375	-1.56343	1.88858e-82	3.57429e-81
65250	CPLANE1	mRNA	5933.79	1998.48	-1.63701	0	0
65263	PYCR3	mRNA	455.82	225.71	-1.08095	2.31151e-21	1.27609e-20
6528	SLC5A5	mRNA	292.52	109.06	-1.49037	1.60973e-22	9.22718e-22
653145	ANXA8	mRNA	4976.13	2117.07	-1.29991	1.31223e-288	1.11554e-286
6559	SLC12A3	mRNA	1044.41	180.62	-2.59861	2.73966e-155	1.0472e-153
6575	SLC20A2	mRNA	350.31	134.82	-1.44455	1.64635e-25	1.04412e-24
6581	SLC22A3	mRNA	2139.05	978.96	-1.1946	6.18456e-110	1.59822e-108
6583	SLC22A4	mRNA	389.73	202.82	-1.00923	1.08331e-16	4.99201e-16
6585	SLIT1	mRNA	68	7	-3.34706	1.80743e-14	7.4962e-14
65990	ANTKMT	mRNA	456.89	227	-1.07611	2.89435e-21	1.59164e-20
6602	SMARCD1	mRNA	3200.32	1586.1	-1.07969	2.78119e-139	9.67941e-138
6623	SNCG	mRNA	171	76	-1.23688	9.56536e-11	3.2864e-10
6653	SORL1	mRNA	126	62	-1.09004	5.07504e-07	1.36384e-06
667	DST	mRNA	3842.15	1880.92	-1.09743	3.14604e-171	1.35952e-169
670	BPHL	mRNA	304.96	151.83	-1.07312	1.19589e-14	4.99718e-14
6712	SPTBN2	mRNA	1369.32	693.82	-1.04778	7.19418e-58	9.63166e-57
6723	SRM	mRNA	2143.34	502.36	-2.16002	5.47792e-255	4.07751e-253
6751	SSTR1	mRNA	2157	962	-1.23187	2.96226e-116	8.24398e-115
6755	SSTR5	mRNA	164	51	-1.75208	2.14847e-16	9.74453e-16
6764	DENND2B	mRNA	945	484.69	-1.03021	1.99762e-39	1.83779e-38
6775	STAT4	mRNA	35	12	-1.61128	0.000349399	0.000735436
6818	SULT1A3	mRNA	488.21	232.32	-1.13834	1.30615e-24	8.07625e-24
6820	SULT2B1	mRNA	16	1	-4.06696	6.68568e-05	0.000150935
6855	SYP	mRNA	74	30	-1.36952	4.06292e-06	1.01864e-05
6876	TAGLN	mRNA	135.81	31.35	-2.18201	5.61692e-18	2.73497e-17
6888	TALDO1	mRNA	3939.68	1918.98	-1.10469	2.19312e-177	1.00942e-175
7051	TGM1	mRNA	368.44	123	-1.64973	3.94207e-32	3.02699e-31
7057	THBS1	mRNA	524.56	206.39	-1.41269	3.4389e-36	2.90597e-35
7067	THRA	mRNA	1756.65	852.85	-1.10942	1.02174e-80	1.89229e-79
708	C1QBP	mRNA	2394.3	1177.13	-1.09129	1.70008e-106	4.2317e-105
7104	TM4SF4	mRNA	16	2	-3.06696	0.000349261	0.000735294
7108	TM7SF2	mRNA	246.99	124.01	-1.06095	5.97732e-12	2.20458e-11
7114	TMSB4X	mRNA	16976.7	8262.95	-1.10578	0	0
720	C4A	mRNA	90.24	0	-7.56265	7.39353e-22	4.15839e-21
721	C4B	mRNA	49.79	0	-6.70474	2.11371e-13	8.38422e-13
722	C4BPA	mRNA	155	18	-3.17315	1.24277e-29	8.9178e-29
7264	GFUS	mRNA	2676.79	1053	-1.41295	3.47858e-177	1.59166e-175
727	C5	mRNA	100.29	38.04	-1.46554	1.64198e-08	4.93038e-08
727897	MUC5B	mRNA	251.75	99.28	-1.40937	3.73166e-18	1.83018e-17
728113	ANXA8L1	mRNA	2307.48	633.44	-1.93199	8.03234e-238	5.40949e-236
728568	C12orf73	mRNA	374.95	168	-1.22519	1.8218e-21	1.00896e-20
728577	CNTNAP3B	mRNA	69.16	33.16	-1.12745	0.000130995	0.000287716
728621	CCDC30	mRNA	123.92	58.42	-1.15183	1.90727e-07	5.29089e-07
728635	DHRS4L1	ncRNA	21.89	4.95	-2.21173	0.000468854	0.000973437
728695	SPANXB1	mRNA	59.68	11.98	-2.38357	1.52364e-09	4.90954e-09
728819	C1GALT1C1L	mRNA	83	39	-1.15659	1.89879e-05	4.48724e-05
729438	CASTOR2	mRNA	229.08	116.21	-1.04607	5.75435e-11	2.00584e-10
729857	RGPD2	mRNA	20.17	3.26	-2.69622	0.000167472	0.000363929
730394	GTF2H2C_2	mRNA	306.21	147.41	-1.12164	1.10822e-15	4.88126e-15
7307	U2AF1	mRNA	1017.86	451.62	-1.23931	2.3094e-56	3.01911e-55
7351	UCP2	mRNA	1963.03	830	-1.30885	2.72597e-116	7.61363e-115
7374	UNG	mRNA	3050.45	1527.22	-1.06507	5.57523e-130	1.76647e-128
7407	VARS1	mRNA	3068.99	1277.83	-1.33102	2.27992e-185	1.12243e-183
7433	VIPR1	mRNA	320.99	113	-1.57316	1.89338e-26	1.23814e-25
7434	VIPR2	mRNA	629.59	293.73	-1.16688	1.86923e-32	1.44388e-31
7448	VTN	mRNA	430	121	-1.89628	8.98778e-45	9.26593e-44
7485	GET1	mRNA	515	153	-1.818	2.07055e-50	2.39136e-49
7566	ZNF18	mRNA	85.35	40.96	-1.12613	2.18865e-05	5.14799e-05
7727	ZNF174	mRNA	420.46	211.51	-1.0582	3.31116e-19	1.68725e-18
7730	ZNF177	mRNA	42.62	14.89	-1.58414	9.71756e-05	0.000216244
776	CACNA1D	mRNA	93.63	48.83	-1.00616	4.99932e-05	0.000114173
785	CACNB4	mRNA	17.47	2.56	-2.83762	0.000321746	0.000680452
7869	SEMA3B	mRNA	4179.5	1969.3	-1.1526	3.31799e-201	1.81753e-199
788	SLC25A20	mRNA	193	95.99	-1.0746	7.96702e-10	2.61207e-09
78987	CRELD1	mRNA	264	138.22	-1.00053	1.21301e-11	4.40186e-11
78991	PCYOX1L	mRNA	172	68	-1.40576	7.71004e-13	2.97631e-12
79007	DBNDD1	mRNA	477.15	188.4	-1.4076	6.67268e-33	5.22693e-32
79090	TRAPPC6A	mRNA	178	80	-1.22076	6.27667e-11	2.18204e-10
79148	MMP28	mRNA	136	55	-1.37306	3.86406e-10	1.28832e-09
7915	ALDH5A1	mRNA	1594.82	622.82	-1.42346	1.51948e-107	3.8562e-106
79411	GLB1L	mRNA	169.22	70.89	-1.3222	1.17641e-11	4.27205e-11
79590	MRPL24	mRNA	2765.64	1162.73	-1.31705	1.3903e-164	5.66203e-163
79613	TANGO6	mRNA	790	364	-1.18487	3.07195e-41	2.95549e-40
79637	ARMC7	mRNA	378	136	-1.54173	5.26544e-30	3.82242e-29
79659	DYNC2H1	mRNA	474	185	-1.42432	2.97101e-33	2.34858e-32
79671	NLRX1	mRNA	529	270	-1.03726	4.84633e-23	2.83012e-22
79731	NARS2	mRNA	652.19	322	-1.08519	4.81524e-30	3.5005e-29
79741	CCDC7	mRNA	51.99	23	-1.24356	0.000337535	0.000711618
79758	DHRS12	mRNA	76	34	-1.22742	1.78844e-05	4.23483e-05
79763	ISOC2	mRNA	499.07	246.92	-1.08215	2.81735e-23	1.65958e-22
79800	CARF	mRNA	112.01	54.42	-1.10837	1.58065e-06	4.10248e-06
79805	VASH2	mRNA	139.96	66	-1.15143	3.14011e-08	9.23802e-08
79814	AGMAT	mRNA	569.73	272.64	-1.13024	3.85952e-28	2.63923e-27
79817	MOB3B	mRNA	94	43	-1.19528	2.98511e-06	7.56959e-06
79823	CAMKMT	mRNA	275.54	124.3	-1.21539	5.27632e-16	2.35332e-15
79838	TMC5	mRNA	684.68	223.95	-1.67921	1.18641e-59	1.63336e-58
79846	CFAP69	mRNA	88	46	-1.00282	8.81559e-05	0.000197018
79877	DCAKD	mRNA	749.35	315.7	-1.31404	8.40467e-46	8.84651e-45
79895	ATP8B4	mRNA	39	13	-1.65192	0.000121806	0.000268367
7991	TUSC3	mRNA	296.63	151.98	-1.03174	1.712e-13	6.81515e-13
79922	MRM1	mRNA	178	61	-1.61195	7.26251e-16	3.21157e-15
7993	UBXN8	mRNA	271.23	107.35	-1.40415	2.44474e-19	1.25108e-18
79937	CNTNAP3	mRNA	118.65	48.57	-1.35553	7.06144e-09	2.17577e-08
8000	PSCA	mRNA	6250.43	3016.62	-1.11798	1.23868e-285	1.02501e-283
80017	DGLUCY	mRNA	362.01	179.65	-1.0778	3.25199e-17	1.53679e-16
80020	FOXRED2	mRNA	1828.77	933.72	-1.03677	2.19762e-75	3.78609e-74
80070	ADAMTS20	mRNA	44.94	16	-1.55688	7.75107e-05	0.000173902
80119	PIF1	mRNA	91.84	25.09	-1.93897	4.54103e-11	1.59469e-10
80222	TARS2	mRNA	1830.88	926.47	-1.04968	5.621e-77	9.86974e-76
80224	NUBPL	mRNA	291.54	112.41	-1.44188	1.90867e-21	1.05632e-20
80237	ELL3	mRNA	98.57	38.86	-1.40982	5.42415e-08	1.56934e-07
80326	WNT10A	mRNA	78.06	33.06	-1.30645	5.00622e-06	1.24511e-05
80347	COASY	mRNA	2018.97	799.7	-1.40304	9.71291e-133	3.16117e-131
80724	ACAD10	mRNA	418	193.13	-1.18089	1.71404e-22	9.81784e-22
80726	IQCN	mRNA	46	15	-1.68363	2.33824e-05	5.4841e-05
80863	PRRT1	mRNA	350	173.75	-1.0773	1.10538e-16	5.08922e-16
81704	DOCK8	mRNA	417.87	157	-1.47924	3.88455e-31	2.89564e-30
81794	ADAMTS10	mRNA	264	97	-1.51144	7.08479e-21	3.84169e-20
81890	QTRT1	mRNA	544.85	255	-1.16232	3.81134e-28	2.60858e-27
826	CAPNS1	mRNA	6603.86	3333.99	-1.05301	6.37164e-274	5.16269e-272
8269	TMEM187	mRNA	80	39	-1.10348	5.28359e-05	0.000120435
8331	H2AC14	mRNA	12.46	0	-4.70619	0.000267718	0.000569908
834	CASP1	mRNA	1491.22	707.16	-1.14334	3.96567e-72	6.57018e-71
83450	DRC3	mRNA	86.54	31.11	-1.54294	5.08971e-08	1.47532e-07
83660	TLN2	mRNA	80.83	9	-3.23385	1.83027e-16	8.32315e-16
83696	TRAPPC9	mRNA	683.09	252	-1.50561	4.44185e-51	5.21523e-50
83715	ESPN	mRNA	283.36	44.53	-2.73674	7.04094e-46	7.42114e-45
83849	SYT15	mRNA	33	5.57	-2.63367	1.99822e-06	5.14333e-06
83852	SETDB2	mRNA	224.39	76.81	-1.6136	1.26937e-19	6.58471e-19
83875	BCO2	mRNA	46	10	-2.26859	2.60368e-07	7.16402e-07
83959	SLC4A11	mRNA	191	87	-1.20144	2.28284e-11	8.15668e-11
84105	PCBD2	mRNA	265.3	112.88	-1.29979	5.21645e-17	2.43701e-16
84166	NLRC5	mRNA	1366.97	608	-1.23579	9.7361e-75	1.65898e-73
84216	TMEM117	mRNA	270	74	-1.93432	1.77986e-29	1.2719e-28
84247	RTL6	mRNA	1408.02	676.48	-1.1245	1.8497e-66	2.83226e-65
84250	SLF1	mRNA	2427.78	862.5	-1.56	4.73673e-186	2.34679e-184
84253	GARNL3	mRNA	107	50.1	-1.16168	1.10126e-06	2.88859e-06
84303	CHCHD6	mRNA	427.14	175.82	-1.34756	7.81331e-28	5.30099e-27
84310	C7orf50	mRNA	1233.68	481	-1.42581	7.88104e-84	1.52684e-82
8436	CAVIN2	mRNA	37	3	-3.69145	4.26712e-09	1.33354e-08
84450	ZNF512	mRNA	1009	464	-1.18768	2.25986e-52	2.72322e-51
84456	L3MBTL3	mRNA	74	26	-1.57597	3.11348e-07	8.51405e-07
84517	ACTRT3	mRNA	180	85	-1.14942	3.69395e-10	1.23319e-09
84530	SRRM4	mRNA	27.1	2.2	-3.68967	5.01349e-07	1.34823e-06
8456	FOXN1	mRNA	638.78	141	-2.24658	3.8348e-81	7.15324e-80
84561	SLC12A8	mRNA	65.35	13.4	-2.35291	3.51316e-10	1.17485e-09
84665	MYPN	mRNA	471	237	-1.0578	2.59211e-21	1.42846e-20
84680	ACCS	mRNA	236.99	76	-1.70771	3.08256e-22	1.75083e-21
84699	CREB3L3	mRNA	95	33	-1.59242	5.18949e-09	1.61176e-08
84705	GTPBP3	mRNA	1067.93	542.6	-1.04381	2.96684e-45	3.09144e-44
84769	MPV17L2	mRNA	447.18	224.55	-1.06077	2.11351e-20	1.12873e-19
84830	ADTRP	mRNA	61	27	-1.2428	0.00010402	0.000230913
84842	HPDL	mRNA	1284.89	318	-2.0815	9.48121e-147	3.45431e-145
84870	RSPO3	mRNA	132	63	-1.13407	1.1041e-07	3.11959e-07
84878	ZBTB45	mRNA	539.01	262.83	-1.10314	9.49262e-26	6.05978e-25
84892	POMGNT2	mRNA	201	97	-1.11809	9.3871e-11	3.2273e-10
84899	TMTC4	mRNA	694.44	297	-1.29234	1.5535e-41	1.5039e-40
84913	ATOH8	mRNA	113	30	-1.98024	1.29259e-13	5.17069e-13
8522	GAS7	mRNA	106.64	45.77	-1.28723	1.33386e-07	3.74496e-07
85236	H2BC12	mRNA	2147.2	710.49	-1.66253	1.99597e-180	9.38105e-179
85477	SCIN	mRNA	432.09	174.92	-1.37159	7.31634e-29	5.12474e-28
8607	RUVBL1	mRNA	1518.51	765.14	-1.05582	9.32248e-65	1.38784e-63
8629	JRK	mRNA	2218.93	912.11	-1.34954	1.99399e-137	6.77304e-136
8644	AKR1C3	mRNA	1797.22	678.36	-1.4726	3.77392e-127	1.16259e-125
8659	ALDH4A1	mRNA	444.03	129	-1.85024	1.00179e-44	1.03074e-43
8663	EIF3C	mRNA	12926.2	6323.58	-1.09844	0	0
8681	JMJD7-PLA2G4B	mRNA	163.38	30.95	-2.46718	2.01441e-24	1.2372e-23
8741	TNFSF13	mRNA	364	174.83	-1.12494	1.97829e-18	9.80447e-18
8799	PEX11B	mRNA	595.97	310.98	-1.00537	1.52229e-24	9.39774e-24
8820	HESX1	mRNA	52	17	-1.67993	7.11275e-06	1.75084e-05
8869	ST3GAL5	mRNA	216.47	107.48	-1.07705	7.00133e-11	2.42637e-10
8904	CPNE1	mRNA	3762.48	1761.34	-1.16197	1.1429e-183	5.53899e-182
891	CCNB1	mRNA	2431.18	1267.34	-1.00681	5.44199e-95	1.20257e-93
896	CCND3	mRNA	2261	923.98	-1.35798	2.56088e-141	9.01349e-140
89765	RSPH1	mRNA	68.16	13	-2.45737	4.9592e-11	1.73879e-10
89866	SEC16B	mRNA	42	11	-1.99984	5.49592e-06	1.3644e-05
89874	SLC25A21	mRNA	46.38	16.91	-1.52258	7.82367e-05	0.000175455
8991	SELENBP1	mRNA	1605.07	754.17	-1.15663	6.63448e-79	1.19875e-77
90075	ZNF30	mRNA	94.85	39.5	-1.33075	3.33291e-07	9.0933e-07
9022	CLIC3	mRNA	102	40	-1.41745	2.8049e-08	8.28948e-08
90249	UNC5A	mRNA	110	44	-1.38888	1.35744e-08	4.10133e-08
9028	RHBDL1	mRNA	527	272	-1.02115	2.03587e-22	1.16399e-21
90293	KLHL13	mRNA	1531.06	476.18	-1.75191	5.69512e-139	1.97766e-137
90507	SCRN2	mRNA	869.99	359	-1.34397	1.08322e-54	1.36231e-53
90871	DMAC1	mRNA	1284.99	468	-1.52413	3.82679e-96	8.56596e-95
91227	GGTLC2	mRNA	43.43	17.31	-1.39404	0.000345947	0.000728958
9127	P2RX6	mRNA	40.41	5	-3.08167	1.23127e-08	3.73171e-08
91319	DERL3	mRNA	230.56	63.39	-1.92977	2.45224e-25	1.54764e-24
9132	KCNQ4	mRNA	158.15	76	-1.12418	7.92723e-09	2.43051e-08
9144	SYNGR2	mRNA	2527.16	1209.95	-1.12952	1.31132e-118	3.75005e-117
91461	PKDCC	mRNA	62	17	-1.93369	6.63081e-08	1.90746e-07
9159	PCSK7	mRNA	821.19	376.65	-1.19145	3.67803e-43	3.67969e-42
91624	NEXN	mRNA	234.73	71	-1.79207	1.84291e-23	1.09095e-22
9182	RASSF9	mRNA	174.86	87.91	-1.05906	7.44428e-09	2.29011e-08
9187	SLC24A1	mRNA	165.88	56.26	-1.62691	4.55961e-15	1.94713e-14
91893	FDXACB1	mRNA	108.56	26.52	-2.1003	4.64414e-14	1.88689e-13
92312	MEX3A	mRNA	382	182	-1.13659	1.46822e-19	7.59598e-19
92335	STRADA	mRNA	637	279.02	-1.25788	9.76668e-37	8.36675e-36
92370	PXYLP1	mRNA	167	85	-1.04127	2.52654e-08	7.48959e-08
92840	REEP6	mRNA	820.99	290	-1.56827	1.12399e-64	1.66374e-63
92856	IMP4	mRNA	1210.26	542.41	-1.22482	1.75155e-65	2.63529e-64
93010	B3GNT7	mRNA	178.78	56.18	-1.73701	1.54016e-17	7.37238e-17
93100	NAPRT	mRNA	2448.03	1123.82	-1.19017	8.363e-125	2.51164e-123
93210	PGAP3	mRNA	98	41.12	-1.3199	2.5362e-07	6.98577e-07
933	CD22	mRNA	75	26	-1.59533	2.0283e-07	5.61964e-07
9341	VAMP3	mRNA	2574.16	864.56	-1.64102	5.91553e-212	3.45969e-210
93649	MYOCD	mRNA	58	9	-2.75501	1.08071e-10	3.70322e-10
93663	ARHGAP18	mRNA	398	129.98	-1.68143	1.78349e-35	1.48611e-34
93979	CPA5	mRNA	13	1	-3.76739	0.000453737	0.000943373
94031	HTRA3	mRNA	423.98	184	-1.27125	2.12704e-25	1.34514e-24
94115	CGB8	mRNA	35.41	8.9	-2.05923	2.10846e-05	4.96314e-05
9415	FADS2	mRNA	1182.25	531.44	-1.22051	1.14949e-63	1.67283e-62
9479	MAPK8IP1	mRNA	62	24	-1.43619	1.22821e-05	2.95276e-05
948	CD36	mRNA	21.11	2.55	-3.11631	3.50686e-05	8.10282e-05
9488	PIGB	mRNA	696.57	332.46	-1.13404	3.30733e-34	2.67007e-33
9499	MYOT	mRNA	41.24	12.87	-1.74699	3.94988e-05	9.08997e-05
9552	SPAG7	mRNA	784	344	-1.2554	1.10981e-44	1.14038e-43
95681	CEP41	mRNA	270.64	137.11	-1.048	1.00289e-12	3.85616e-12
9577	BABAM2	mRNA	1148.32	559.86	-1.10334	6.04938e-53	7.34089e-52
9615	GDA	mRNA	14020.6	6382.67	-1.20227	0	0
9625	AATK	mRNA	1794.41	391.78	-2.26235	2.91655e-226	1.86719e-224
9666	DZIP3	mRNA	149.21	62.68	-1.31822	2.08926e-10	7.05507e-10
9724	UTP14C	mRNA	36.68	0	-6.26388	2.09491e-10	7.07261e-10
9779	TBC1D5	mRNA	1332.87	688.34	-1.0203	4.77829e-54	5.96596e-53
9786	KIAA0586	mRNA	521.73	236.92	-1.20586	1.50677e-28	1.0474e-27
9787	DLGAP5	mRNA	687.01	357.25	-1.01035	2.93422e-28	2.01891e-27
9820	CUL7	mRNA	1255.12	578.35	-1.18477	1.84903e-64	2.724e-63
9852	EPM2AIP1	mRNA	1867.51	915.37	-1.09564	5.14384e-84	9.99035e-83
9866	TRIM66	mRNA	775.93	255.39	-1.67018	7.38013e-67	1.13901e-65
987	LRBA	mRNA	1099	531	-1.11636	1.10185e-51	1.30651e-50
9901	SRGAP3	mRNA	93.44	39	-1.32752	4.28053e-07	1.15933e-06
9902	MRC2	mRNA	287.18	150	-1.00395	1.3415e-12	5.12142e-12
9982	FGFBP1	mRNA	154	47	-1.77915	8.6746e-16	3.83165e-15
9987	HNRNPDL	mRNA	6456.33	3354.04	-1.01177	5.64383e-251	4.16119e-249

## Sheet: YBX1 KD
Gene ID	Gene Symbol	Type	NC Average Read Count	Si Average Read Count	log2 (Si / NC)	Pvalue(Si / NC)	Qvalue (Si / NC)
4904	YBX1	mRNA	19290.3	6594.39	-1.92307	0	0
23657	SLC7A11	mRNA	1959.38	49.9167	-5.66924	0	0
2539	G6PD	mRNA	2392.67	1455	-1.0921	0	0
1000	CDH2	mRNA	430	0	-11.7077	2.06644e-185	7.71644e-185
10000	AKT3	mRNA	72.4333	2.46667	-5.25052	3.41286e-60	7.52619e-60
10002	NR2E3	mRNA	5	0.666667	-3.28139	0.00015693	0.000204454
10003	NAALAD2	mRNA	19.6667	3	-3.08722	3.00499e-13	4.60233e-13
100037417	DDTL	mRNA	100.507	60.1633	-1.11484	5.2531e-17	8.3718e-17
100049587	SIGLEC14	mRNA	19.4933	10.5767	-1.2566	4.92203e-05	6.50711e-05
10009	ZBTB33	mRNA	1013.33	631.333	-1.05714	2.66035e-143	8.54025e-143
100101467	ZSCAN30	mRNA	63.98	40.96	-1.01791	5.33992e-10	7.81264e-10
10011	SRA1	mRNA	726.667	185	-2.34827	0	0
100113407	TMEM170B	mRNA	130.153	53.5933	-1.65459	5.07456e-38	9.7108e-38
100125288	ZGLP1	mRNA	28.67	6.66667	-2.47901	3.90577e-15	6.11789e-15
100128071	FAM229A	mRNA	52.3333	32	-1.08416	3.36929e-09	4.85722e-09
100128553	CTAGE4	mRNA	125.67	17.6333	-3.20777	1.53115e-78	3.71357e-78
100128569	C19orf71	mRNA	250	13.3333	-4.60332	2.24408e-195	8.69251e-195
100129361	SMIM10L1	mRNA	404.99	258.603	-1.02165	2.49312e-55	5.34444e-55
100129697	LOC100129697	mRNA	21.6667	0.333333	-6.39687	3.89683e-19	6.36105e-19
100129842	ZNF737	mRNA	59.0033	19.43	-1.97701	1.04891e-22	1.76887e-22
10013	HDAC6	mRNA	936	451	-1.42789	2.2303e-211	9.10697e-211
100130705	ATP6V1FNB	mRNA	28.6667	18	-1.04588	2.14226e-05	2.86162e-05
100130771	EFCAB10	mRNA	6.48667	1.62667	-2.37006	0.000271013	0.000350114
100130890	TSTD3	mRNA	83.59	35.8933	-1.59412	8.47653e-24	1.44469e-23
100131211	NEMP2	mRNA	77.6667	43.67	-1.20516	4.48741e-15	7.02373e-15
100131378	C11orf91	mRNA	15.3333	1	-4.3131	3.43802e-13	5.2617e-13
100131801	PET100	mRNA	129.79	74.6333	-1.17279	3.44761e-23	5.83801e-23
100131897	INSYN2B	mRNA	43.3333	0	-8.39687	8.44009e-32	1.54177e-31
100132399	GAGE12D	mRNA	220.073	0	-10.7413	1.88716e-112	5.3539e-112
100132911	DPH3P1	mRNA	166.447	38.52	-2.48588	3.41952e-80	8.37571e-80
100133204	C9orf147	mRNA	32.4833	19.58	-1.10482	2.24576e-06	3.07037e-06
100133315	LOC100133315	mRNA	21.65	4.10333	-2.774	3.86414e-13	5.91116e-13
100134444	KCNJ18	mRNA	77.2867	8.43333	-3.57055	2.2295e-53	4.72094e-53
100137049	PLA2G4B	mRNA	82.8367	21.62	-2.31241	1.20056e-37	2.29011e-37
100144748	KLLN	mRNA	28.2367	15.7433	-1.21733	1.88655e-06	2.58346e-06
100170229	SRRM5	mRNA	15.7433	4.11	-2.31204	2.26861e-08	3.22676e-08
100188893	TOMM6	mRNA	2321.33	1320.33	-1.18856	0	0
10019	SH2B3	mRNA	505.053	113.577	-2.52727	9.14887e-244	4.11662e-243
10020	GNE	mRNA	1286.63	728.8	-1.19451	2.17959e-220	9.17162e-220
10024	TROAP	mRNA	722.563	301.72	-1.63442	3.78981e-199	1.48892e-198
10026	PIGK	mRNA	572.333	65.3333	-3.50547	0	0
100271715	ARHGEF33	mRNA	55.6667	0.333333	-7.75821	6.99895e-43	1.3888e-42
100271846	ERVV-2	mRNA	529.003	1.87333	-8.51603	0	0
100287036	LOC100287036	mRNA	36.2833	2	-4.55574	8.75925e-30	1.57627e-29
100287482	SMKR1	mRNA	64.3333	22	-1.92257	8.91952e-24	1.51973e-23
100287932	TIMM23	mRNA	1877.78	990.803	-1.29686	0	0
100288142	NBPF20	mRNA	703.77	67.04	-3.76651	0	0
100288695	LIMS4	mRNA	54.4133	33.7367	-1.06415	2.88306e-09	4.16268e-09
100288797	TMEM239	mRNA	28.7933	2.22	-4.07161	9.74307e-23	1.64372e-22
100289635	ZNF605	mRNA	450.843	173.677	-1.75073	1.41156e-137	4.43819e-137
100289678	ZNF783	mRNA	422.05	145.89	-1.90704	1.18918e-144	3.83654e-144
100293516	ZNF587B	mRNA	257.247	48.79	-2.773	3.55206e-138	1.11955e-137
100293534	C4B_2	mRNA	4.94	0	-5.26398	1.91417e-05	2.5608e-05
1003	CDH5	mRNA	24.6667	1	-4.999	2.15164e-21	3.58181e-21
100302652	GPR75-ASB3	mRNA	239.103	38.3267	-3.01572	1.27473e-139	4.03969e-139
100303755	PET117	mRNA	134.93	77.9833	-1.16548	8.0499e-24	1.37225e-23
100310812	SPDYE2B	mRNA	158.313	100.34	-1.03239	5.0471e-23	8.53449e-23
10038	PARP2	mRNA	648	226.333	-1.89205	1.09763e-218	4.59008e-218
100381270	ZBED6	mRNA	244	96	-1.72028	1.45619e-73	3.45382e-73
10040	TOM1L1	mRNA	1108.88	541.18	-1.40943	3.24919e-245	1.46908e-244
10046	MAMLD1	mRNA	693	163	-2.46249	0	0
100505385	IQCJ-SCHIP1	mRNA	298.58	187.51	-1.04565	8.58041e-43	1.70101e-42
100505679	UBE2Q2L	mRNA	20.1133	7.25667	-1.84528	4.55669e-08	6.45173e-08
100505876	CEBPZOS	mRNA	1012.85	596.84	-1.13751	4.95807e-161	1.70456e-160
100506084	ARL17B	mRNA	289.733	77.4167	-2.27851	6.58402e-125	1.96888e-124
100506115	PELATON	mRNA	56.0133	21.1667	-1.77848	5.75147e-19	9.37031e-19
100506581	C16orf95	mRNA	47	12.3333	-2.3046	5.4084e-22	9.06522e-22
100507588	TGFBR3L	mRNA	312.373	49.3667	-3.03617	6.09945e-183	2.25808e-182
100507747	C13orf46	mRNA	74.6667	24.6667	-1.97241	3.22021e-28	5.72266e-28
10051	SMC4	mRNA	1773.5	420.43	-2.45117	0	0
100526739	CENPS-CORT	mRNA	258.5	47.6033	-2.81553	5.26504e-141	1.6761e-140
100526761	CCDC169-SOHLH2	mRNA	4.39	0	-5.09369	5.91664e-05	7.80791e-05
100526772	STIMATE-MUSTN1	mRNA	61.8333	2.58667	-4.95372	5.58078e-51	1.1637e-50
100526832	PHOSPHO2-KLHL23	mRNA	35.95	5.03	-3.21187	1.00829e-23	1.71708e-23
100527978	TLCD4-RWDD3	mRNA	22.2667	1.16333	-4.63305	5.08012e-19	8.28457e-19
100528030	POC1B-GALNT4	mRNA	119.007	28.2933	-2.44701	7.33817e-57	1.58641e-56
100528062	ARMCX5-GPRASP2	mRNA	134.627	49.94	-1.8052	3.86542e-44	7.72854e-44
100529097	RPL36A-HNRNPH2	mRNA	1984.45	866.14	-1.57057	0	0
100529144	CORO7-PAM16	mRNA	74.23	0	-9.1734	1.05349e-48	2.16876e-48
100529240	ZNF816-ZNF321P	mRNA	37.38	15.7233	-1.62386	9.34945e-12	1.4043e-11
100533105	C8orf44-SGK3	mRNA	126.753	19.7033	-3.06002	6.11228e-76	1.46366e-75
100533467	BIVM-ERCC5	mRNA	863.233	103.297	-3.43746	0	0
100534012	TNFAIP8L2-SCNM1	mRNA	62.0767	25.6533	-1.64941	6.5293e-19	1.06314e-18
10056	FARSB	mRNA	1135.39	104.923	-3.81028	0	0
10057	ABCC5	mRNA	440	277.333	-1.04039	1.02072e-61	2.27059e-61
10058	ABCB6	mRNA	205.333	56.3333	-2.24041	2.56336e-87	6.50315e-87
10059	DNM1L	mRNA	1728.34	691.763	-1.69554	0	0
1006	CDH8	mRNA	23.8	0.833333	-5.21043	6.99417e-21	1.15915e-20
10060	ABCC9	mRNA	171.543	50.9267	-2.12658	8.90883e-69	2.05942e-68
10061	ABCF2	mRNA	906.637	155.387	-2.91917	0	0
100652748	TIMM23B	mRNA	390.68	100.733	-2.32995	3.14206e-172	1.12197e-171
100653049	LOC100653049	mRNA	36.6267	0	-8.15429	8.58281e-28	1.51964e-27
100653515	CEP295NL	mRNA	4	0.333333	-3.95947	0.000286558	0.000369912
10067	SCAMP3	mRNA	3410	867.667	-2.34906	0	0
10069	RWDD2B	mRNA	272.67	160.273	-1.14113	6.18634e-45	1.24251e-44
10078	TSSC4	mRNA	581.667	235	-1.68204	2.4017e-167	8.43104e-167
1008	CDH10	mRNA	16	0	-6.95947	3.41212e-14	5.28191e-14
10084	PQBP1	mRNA	1211.33	724.667	-1.11571	2.35404e-186	8.81978e-186
10085	EDIL3	mRNA	21.3333	0	-7.3745	5.9836e-18	9.64014e-18
10087	CERT1	mRNA	917.607	289.363	-2.0395	0	0
100873985	MED14OS	mRNA	51.7633	24.5633	-1.44993	1.5702e-13	2.41387e-13
100885848	PTGES3L	mRNA	36.9167	18.31	-1.38614	1.68753e-09	2.44851e-09
100885850	PTGES3L-AARSD1	mRNA	22.6067	4.68	-2.64667	4.61128e-13	7.04768e-13
10092	ARPC5	mRNA	4051.51	1387.1	-1.92089	0	0
10095	ARPC1B	mRNA	3898.19	2364.81	-1.09558	0	0
10096	ACTR3	mRNA	4754.33	2442	-1.33568	0	0
10097	ACTR2	mRNA	3761	1861	-1.38954	0	0
100996379	LOC100996379	mRNA	10.5367	1.38333	-3.3037	3.73276e-08	5.29584e-08
100996598	LOC100996598	mRNA	28.9567	16.01	-1.22943	1.15433e-06	1.58916e-06
100996709	LOC100996709	mRNA	151.807	72.88	-1.43314	5.09748e-36	9.5963e-36
100996746	SPDYE11	mRNA	169.537	29.3067	-2.9068	3.89568e-96	1.02819e-95
100996758	NPY4R2	mRNA	14.9933	2.33333	-3.05836	2.28389e-10	3.35961e-10
1010	CDH12	mRNA	39.6667	2	-4.68436	9.51847e-33	1.74998e-32
10102	TSFM	mRNA	753.57	162.637	-2.58659	0	0
101059906	LOC101059906	mRNA	9.66667	0	-6.23249	2.15047e-09	3.11349e-09
101060179	LOC101060179	mRNA	265	64	-2.42435	5.40243e-123	1.60187e-122
101060200	ZNF891	mRNA	45.78	17.63	-1.75119	1.7597e-15	2.76587e-15
101060211	CT45A7	mRNA	19.8	0	-7.2669	6.8419e-17	1.08873e-16
101060226	NBPF19	mRNA	902.39	290.133	-2.01154	0	0
101060684	NBPF26	mRNA	372.82	220.283	-1.13362	3.68144e-60	8.11528e-60
10111	RAD50	mRNA	1201.04	502.123	-1.63268	0	0
10112	KIF20A	mRNA	670.087	348.293	-1.31855	9.03826e-135	2.80817e-134
1012	CDH13	mRNA	661.87	3.51333	-7.93207	0	0
10128	LRPPRC	mRNA	3178.58	1484.95	-1.47247	0	0
1013	CDH15	mRNA	19.6667	0.333333	-6.25715	1.39672e-17	2.23985e-17
10131	TRAP1	mRNA	2507.71	1515.91	-1.10069	0	0
10137	RBM12	mRNA	1913.3	1149.86	-1.10912	2.3373e-290	1.20373e-289
10138	YAF2	mRNA	383.013	188.8	-1.39504	1.04651e-84	2.61901e-84
10139	ARFRP1	mRNA	191.333	111.667	-1.15139	1.75171e-32	3.21491e-32
10146	G3BP1	mRNA	2091.13	1351.26	-1.00448	4.6749e-270	2.28712e-269
10148	EBI3	mRNA	396.333	212	-1.27715	1.0371e-76	2.49269e-76
10149	ADGRG2	mRNA	9.33333	0.666667	-4.18186	1.79635e-08	2.55829e-08
10153	CEBPZ	mRNA	677.157	331.943	-1.40306	1.55626e-149	5.11603e-149
10154	PLXNC1	mRNA	7.27333	0.786667	-3.5833	2.30645e-06	3.15078e-06
10159	ATP6AP2	mRNA	3234.67	1259	-1.73584	0	0
1016	CDH18	mRNA	49.6067	2.42	-4.73196	1.13952e-40	2.22441e-40
10165	SLC25A13	mRNA	742.333	223.333	-2.10737	9.30484e-288	4.75565e-287
10166	SLC25A15	mRNA	272.903	163.293	-1.11543	2.03972e-43	4.0594e-43
1017	CDK2	mRNA	1560	769.333	-1.39437	0	0
10178	TENM1	mRNA	44.6667	0	-8.44059	1.4039e-32	2.57883e-32
10180	RBM6	mRNA	1093	673.667	-1.07269	4.41068e-158	1.4992e-157
10186	LHFPL6	mRNA	224.27	9.25667	-4.9731	4.08573e-180	1.50003e-179
10190	TXNDC9	mRNA	1036	151	-3.15291	0	0
101928527	PIGBOS1	mRNA	238.59	77.06	-2.00498	3.80009e-88	9.67573e-88
101928548	LOC101928548	mRNA	13	0	-6.65991	5.64683e-12	8.50362e-12
101928764	LOC101928764	mRNA	17.7767	3.83333	-2.58782	2.32033e-10	3.41231e-10
101928841	LOC101928841	mRNA	963.147	65.4567	-4.25365	0	0
101928991	CCDC92B	mRNA	88.4233	11.78	-3.28259	6.55008e-57	1.41695e-56
101929355	CFAP97D2	mRNA	5.33333	0.333333	-4.3745	1.6609e-05	2.22729e-05
101929937	LOC101929937	mRNA	4.89	0.883333	-2.84331	0.000475059	0.000609175
10196	PRMT3	mRNA	663.333	61.6667	-3.80168	0	0
10197	PSME3	mRNA	2618	1002.67	-1.75913	0	0
10198	MPHOSPH9	mRNA	484.273	69.7033	-3.17103	6.05937e-294	3.15053e-293
10199	MPHOSPH10	mRNA	819.203	157.527	-2.75313	0	0
1020	CDK5	mRNA	696.333	400	-1.17428	4.86027e-117	1.4076e-116
10200	MPHOSPH6	mRNA	396.667	26	-4.30585	1.55464e-299	8.23606e-299
10201	NME6	mRNA	758.313	328.633	-1.58082	3.48849e-199	1.37085e-198
10203	CALCRL	mRNA	29	0	-7.81745	5.00905e-23	8.47185e-23
10208	USPL1	mRNA	304.667	113.333	-1.80116	2.77805e-97	7.36682e-97
1021	CDK6	mRNA	2127.07	515.76	-2.4186	0	0
10210	TOPORS	mRNA	561.667	207.333	-1.81227	3.70755e-179	1.35557e-178
10212	DDX39A	mRNA	1718	341.667	-2.70457	0	0
10213	PSMD14	mRNA	1224.67	482	-1.71979	0	0
102157402	AK6	mRNA	279.543	119.793	-1.59703	9.51081e-76	2.27424e-75
10219	KLRG1	mRNA	19.8733	11.6533	-1.1446	0.000140939	0.000183841
10220	GDF11	mRNA	553.357	143.763	-2.31902	1.0026e-241	4.49684e-241
10232	MSLN	mRNA	1968.67	162	-3.97766	0	0
10236	HNRNPR	mRNA	4116.32	1813.99	-1.5567	0	0
10237	SLC35B1	mRNA	1849	492.333	-2.28354	0	0
10240	MRPS31	mRNA	312	106.333	-1.92746	5.82477e-109	1.63158e-108
10244	RABEPK	mRNA	681.317	90.75	-3.28286	0	0
10245	TIMM17B	mRNA	2244.67	1445.33	-1.0096	3.7172e-292	1.92381e-291
10247	RIDA	mRNA	110.667	52.6667	-1.44576	4.81445e-27	8.46898e-27
10251	SPRY3	mRNA	20	8.66667	-1.58096	1.00684e-06	1.38725e-06
10254	STAM2	mRNA	408.487	201.667	-1.39282	5.31888e-90	1.36566e-89
10257	ABCC4	mRNA	480.09	70.99	-3.13212	3.3587e-288	1.71923e-287
1026	CDKN1A	mRNA	13652	7391	-1.25978	0	0
10262	SF3B4	mRNA	3146.33	1164.33	-1.80867	0	0
10269	ZMPSTE24	mRNA	1445.33	162	-3.53184	0	0
10272	FSTL3	mRNA	4130.33	795.667	-2.75053	0	0
102723360	LOC102723360	mRNA	29.67	1.13	-5.08911	1.63396e-25	2.83043e-25
102723502	LOC102723502	mRNA	6.78333	1.66	-2.40532	0.000172476	0.000224403
102723631	CT45A10	mRNA	89.3067	0	-9.44016	2.77085e-56	5.97101e-56
102723680	CT45A9	mRNA	5.69667	0	-5.46958	4.16961e-06	5.67157e-06
102723722	LOC102723722	mRNA	18.9367	8.84667	-1.47248	6.29824e-06	8.53659e-06
102724197	LOC102724197	mRNA	90.04	44.12	-1.40364	2.10112e-21	3.49806e-21
102724250	LOC102724250	mRNA	1262.38	407.917	-2.0043	0	0
102724398	CH507-42P11.6	mRNA	317.993	10.35	-5.3158	3.38662e-258	1.59692e-257
102724428	SIK1B	mRNA	2777.42	837.38	-2.1043	0	0
102724474	LOC102724474	mRNA	22	11	-1.3745	3.80737e-06	5.18178e-06
102724488	LOC102724488	mRNA	212.437	123.303	-1.15933	2.95646e-36	5.57945e-36
102724770	LOC102724770	mRNA	239.537	151.693	-1.03359	4.74249e-34	8.81063e-34
102724813	LOC102724813	mRNA	79.6867	7.39667	-3.8039	1.81146e-57	3.92977e-57
102724877	LOC102724877	mRNA	8.67	0.666667	-4.0755	7.159e-08	1.01014e-07
102725180	LOC102725180	mRNA	37.4533	1.66667	-4.86456	2.1224e-31	3.86528e-31
10274	STAG1	mRNA	985	211.333	-2.59511	0	0
10277	UBE4B	mRNA	1835.67	1149	-1.05043	2.85043e-255	1.33361e-254
1028	CDKN1C	mRNA	2774	330.477	-3.44385	0	0
10280	SIGMAR1	mRNA	2430.33	638.667	-2.30252	0	0
102800317	TPTEP2-CSNK1E	mRNA	138.81	58.36	-1.62456	1.9644e-39	3.80065e-39
10283	CWC27	mRNA	559.59	98.65	-2.87848	0	0
10286	BCAS2	mRNA	1006.33	78.6667	-4.05172	0	0
1029	CDKN2A	mRNA	4735.16	2.25333	-11.4116	0	0
10293	TRAIP	mRNA	194.667	97	-1.37945	3.11989e-43	6.20327e-43
10297	APC2	mRNA	218	98.6667	-1.5182	2.27505e-55	4.87821e-55
103	ADAR	mRNA	6333.51	4009.58	-1.03406	0	0
1030	CDKN2B	mRNA	874.027	1.08	-10.035	0	0
10300	KATNB1	mRNA	876.333	162.667	-2.80407	0	0
10302	SNAPC5	mRNA	290.883	111.487	-1.75807	5.71555e-90	1.46728e-89
10307	APBB3	mRNA	245	49.6667	-2.67694	5.91631e-127	1.78285e-126
10309	CCNO	mRNA	350	141.667	-1.67936	2.91192e-101	7.85687e-101
1031	CDKN2C	mRNA	949.333	58.6667	-4.39081	0	0
10319	LAMC3	mRNA	150.367	1.44667	-7.07411	1.14048e-118	3.32245e-118
10322	SMYD5	mRNA	834.333	358	-1.59517	8.42088e-222	3.56578e-221
10325	RRAGB	mRNA	236	142	-1.1074	2.31235e-37	4.39893e-37
10328	EMC8	mRNA	1012.67	293	-2.16369	0	0
1033	CDKN3	mRNA	196.667	115.667	-1.14028	7.46836e-33	1.37412e-32
10330	CNPY2	mRNA	1645.27	1008.49	-1.08064	9.45135e-240	4.22671e-239
10332	CLEC4M	mRNA	5.13333	0.333333	-4.31936	2.53708e-05	3.38204e-05
10333	TLR6	mRNA	362.233	109.87	-2.09563	1.71688e-140	5.45733e-140
10343	PKDREJ	mRNA	9	0.666667	-4.12939	3.59678e-08	5.10422e-08
10346	TRIM22	mRNA	110	41.6667	-1.77504	1.38317e-35	2.59546e-35
10347	ABCA7	mRNA	709.667	106.667	-3.10854	0	0
10349	ABCA10	mRNA	23.6667	15.3333	-1.00069	0.000196569	0.000255335
10350	ABCA9	mRNA	18.6633	11.7233	-1.04533	0.000609512	0.000778736
10351	ABCA8	mRNA	15.6667	0.333333	-5.92909	2.1563e-14	3.34516e-14
10352	WARS2	mRNA	390.333	171	-1.56521	4.80085e-102	1.30036e-101
10360	NPM3	mRNA	349	220.333	-1.03804	3.76479e-49	7.76748e-49
10361	NPM2	mRNA	15.3333	0.333333	-5.89807	4.02436e-14	6.22593e-14
10362	HMG20B	mRNA	5812	1609.33	-2.22708	0	0
10370	CITED2	mRNA	3051.67	1619	-1.289	0	0
10376	TUBA1B	mRNA	29572.4	8626	-2.15199	0	0
10380	BPNT1	mRNA	1160.25	338.713	-2.1508	0	0
10384	BTN3A3	mRNA	332.633	82.6833	-2.38277	7.73887e-151	2.5621e-150
10388	SYCP2	mRNA	210.057	13.3	-4.35578	1.61998e-160	5.55804e-160
10389	SCML2	mRNA	208.767	64.62	-2.06634	2.27815e-80	5.589e-80
10393	ANAPC10	mRNA	184.85	66.3333	-1.85305	4.71088e-62	1.04932e-61
10396	ATP8A1	mRNA	27.3333	17	-1.05963	2.73997e-05	3.64845e-05
10398	MYL9	mRNA	792.333	0.333333	-11.5894	0	0
104	ADARB1	mRNA	1658.62	495.1	-2.11869	0	0
10403	NDC80	mRNA	348.333	77	-2.55204	1.33187e-170	4.73076e-170
10404	CPQ	mRNA	4.66667	0	-5.18186	3.34613e-05	4.44397e-05
10409	BASP1	mRNA	13771	5.33333	-11.7088	0	0
10411	RAPGEF3	mRNA	266.65	93.4267	-1.88755	7.06417e-91	1.8224e-90
10413	YAP1	mRNA	2378	5.33333	-9.175	0	0
10417	SPON2	mRNA	2562.67	1.66667	-10.961	0	0
10424	PGRMC2	mRNA	1702	967.667	-1.18915	8.44869e-289	4.33389e-288
10425	ARIH2	mRNA	1657.66	975.773	-1.13904	8.74104e-263	4.16611e-262
10430	TMEM147	mRNA	1092	672.333	-1.07423	2.6503e-158	9.01392e-158
10432	RBM14	mRNA	1424.42	919.62	-1.00577	5.19841e-185	1.93773e-184
10434	LYPLA1	mRNA	1046	532.667	-1.34808	2.07906e-216	8.61492e-216
10435	CDC42EP2	mRNA	1030	245	-2.44629	0	0
10436	EMG1	mRNA	767.233	405.42	-1.29475	8.55273e-150	2.81602e-149
10437	IFI30	mRNA	2165	280.667	-3.32194	0	0
10438	C1D	mRNA	306.667	177	-1.16743	4.05453e-52	8.50829e-52
10439	OLFM1	mRNA	1194.33	761	-1.02474	2.96569e-160	1.01689e-159
10440	TIMM17A	mRNA	1346	340.333	-2.35816	0	0
10443	N4BP2L2	mRNA	908.58	252.327	-2.22283	0	0
10445	MCRS1	mRNA	1376.67	394	-2.17942	0	0
10455	ECI2	mRNA	859.487	357.197	-1.64126	6.78835e-238	3.02134e-237
10456	HAX1	mRNA	3194.33	1009.33	-2.03662	0	0
10459	MAD2L2	mRNA	1931.67	703	-1.83275	0	0
10460	TACC3	mRNA	1012.67	578.333	-1.18269	3.29218e-171	1.17234e-170
10463	SLC30A9	mRNA	1043.57	280.693	-2.26896	0	0
10464	PIBF1	mRNA	455.333	43.3333	-3.76788	0	0
10465	PPIH	mRNA	525.093	299.013	-1.18687	3.21741e-90	8.2685e-90
10466	COG5	mRNA	1367.27	715.293	-1.3092	6.91429e-270	3.37878e-269
10468	FST	mRNA	161.917	0.666667	-8.29857	4.24686e-115	1.21862e-114
10469	TIMM44	mRNA	868.667	488	-1.20643	8.47369e-152	2.81702e-151
1047	CLGN	mRNA	531	2.33333	-8.20468	0	0
10471	PFDN6	mRNA	708	234.667	-1.96764	2.09204e-251	9.65094e-251
10476	ATP5PD	mRNA	1817.67	1076.33	-1.13047	1.69727e-284	8.60925e-284
10478	SLC25A17	mRNA	317	176.667	-1.21796	1.97415e-57	4.28216e-57
10480	EIF3M	mRNA	5328.26	2683.93	-1.36382	0	0
10481	HOXB13	mRNA	328.333	182.333	-1.22309	8.39546e-60	1.84632e-59
10483	SEC23B	mRNA	3485.71	1179.55	-1.93772	0	0
10484	SEC23A	mRNA	1376	800.333	-1.15631	8.96122e-224	3.81863e-223
10486	CAP2	mRNA	438.667	46.3333	-3.61751	8.05964e-297	4.22453e-296
10491	CRTAP	mRNA	5786.89	3644.92	-1.04141	0	0
10492	SYNCRIP	mRNA	3297	1396	-1.61436	0	0
10495	ENOX2	mRNA	161.847	92.6667	-1.17901	9.6989e-29	1.73073e-28
10497	UNC13B	mRNA	517.62	51.4	-3.70656	0	0
105	ADARB2	mRNA	5.65	1.04667	-2.80695	0.000190272	0.000247269
1050	CEBPA	mRNA	725.973	428.153	-1.13629	8.63518e-116	2.48503e-115
10500	SEMA6C	mRNA	65	27.3333	-1.62428	2.47279e-19	4.04749e-19
1051	CEBPB	mRNA	9265.13	4635.13	-1.37371	0	0
10514	MYBBP1A	mRNA	1022.91	577.63	-1.19897	1.14163e-176	4.13627e-176
10516	FBLN5	mRNA	165.667	6	-5.16168	8.82822e-135	2.74342e-134
10520	ZNF211	mRNA	119.667	75.79	-1.03345	8.13559e-18	1.30771e-17
10526	IPO8	mRNA	1665.71	391.037	-2.46527	0	0
10527	IPO7	mRNA	5401	1761.33	-1.99106	0	0
10528	NOP56	mRNA	1253	553.667	-1.5528	0	0
10534	ZNRD2	mRNA	534.333	289.333	-1.25951	1.36288e-100	3.66847e-100
10535	RNASEH2A	mRNA	1270.33	410.667	-2.00367	0	0
105369189	LOC105369189	mRNA	19.32	0	-7.23149	1.47852e-16	2.34629e-16
105370691	LOC105370691	mRNA	12.6667	1	-4.03747	8.39392e-11	1.24323e-10
105371409	LOC105371409	mRNA	288	1	-8.54443	7.88909e-198	3.08357e-197
105371932	LOC105371932	mRNA	17.6667	5.02667	-2.18786	1.0305e-08	1.47308e-08
105372269	LOC105372269	mRNA	8.96333	2.66667	-2.1235	6.26131e-05	8.25821e-05
105372798	LOC105372798	mRNA	14.35	6.30667	-1.56061	4.07e-05	5.39002e-05
105372836	LOC105372836	mRNA	6	0	-5.54443	2.28273e-06	3.11939e-06
105373780	LOC105373780	mRNA	7.81333	0	-5.9254	6.80844e-08	9.60838e-08
105373944	LOC105373944	mRNA	8.66667	0.666667	-4.07494	7.20898e-08	1.0169e-07
105373989	LOC105373989	mRNA	58.3333	19.3333	-1.96773	2.44989e-22	4.11948e-22
105374013	LOC105374013	mRNA	129.69	18.0333	-3.22083	2.80231e-81	6.91022e-81
105374811	LOC105374811	mRNA	6	0.666667	-3.54443	1.92661e-05	2.57714e-05
105375112	LOC105375112	mRNA	6.66667	1	-3.11147	2.02388e-05	2.70554e-05
105376714	LOC105376714	mRNA	10.3333	4	-1.74374	0.000163758	0.000213218
105376731	LOC105376731	mRNA	10.3567	1.99667	-2.7494	5.7866e-07	8.02753e-07
105377622	LOC105377622	mRNA	68.72	0.55	-7.33966	2.77604e-54	5.91624e-54
105378220	MARCOL	mRNA	127.333	0	-9.95193	4.33147e-74	1.02901e-73
105378260	LOC105378260	mRNA	8.04	0	-5.96666	4.43196e-08	6.27619e-08
105378949	LOC105378949	mRNA	12	6	-1.3745	0.000641814	0.000818824
105379417	LOC105379417	mRNA	17.7267	2.64	-3.12182	3.38308e-12	5.11063e-12
105379547	LOC105379547	mRNA	199.69	35.66	-2.85989	4.26055e-111	1.20344e-110
105379554	LOC105379554	mRNA	49.5267	0	-8.5896	2.25104e-35	4.21459e-35
105379561	LOC105379561	mRNA	6.69667	2.10667	-2.04299	0.000737111	0.000939193
10544	PROCR	mRNA	487.65	298.207	-1.08404	8.35638e-73	1.97405e-72
10553	HTATIP2	mRNA	1534.33	593.333	-1.7452	0	0
10559	SLC35A1	mRNA	277	58.3333	-2.622	3.84705e-140	1.22145e-139
10560	SLC19A2	mRNA	854.333	282	-1.97361	3.99258e-304	2.14696e-303
10561	IFI44	mRNA	688	6	-7.21581	0	0
10564	ARFGEF2	mRNA	2627	345	-3.30325	0	0
10565	ARFGEF1	mRNA	698.427	408.307	-1.14896	1.95375e-113	5.55971e-113
10566	AKAP3	mRNA	13	2.66667	-2.65991	3.74997e-08	5.31981e-08
10569	SLU7	mRNA	1883.44	548.383	-2.15462	0	0
10573	MRPL28	mRNA	1113.17	561.69	-1.36134	1.30228e-233	5.72191e-233
10574	CCT7	mRNA	5195.67	2511	-1.42355	0	0
10575	CCT4	mRNA	4894.55	2339.41	-1.43953	0	0
1058	CENPA	mRNA	170.667	72	-1.61962	7.04746e-48	1.4427e-47
10581	IFITM2	mRNA	1899.02	10.4667	-7.87781	0	0
10587	TXNRD2	mRNA	414.747	190.62	-1.49604	1.80628e-101	4.87678e-101
10589	DRAP1	mRNA	1929	1002	-1.31947	0	0
1059	CENPB	mRNA	2625.75	1231.67	-1.46662	0	0
10592	SMC2	mRNA	682.323	67.82	-3.70518	0	0
1060	CENPC	mRNA	192.483	72.5433	-1.78232	2.76932e-61	6.14653e-61
10600	USP16	mRNA	402.333	165.333	-1.65752	5.24519e-114	1.49716e-113
10605	PAIP1	mRNA	6593	1590.67	-2.42581	0	0
10606	PAICS	mRNA	3315.44	1110.19	-1.9529	0	0
10607	TBL3	mRNA	839.85	484.4	-1.16844	1.18283e-139	3.74915e-139
10609	P3H4	mRNA	1061.46	45.19	-4.92841	0	0
10611	PDLIM5	mRNA	1527.77	714.89	-1.47014	0	0
10612	TRIM3	mRNA	272	120.667	-1.54708	1.6597e-70	3.875e-70
10614	HEXIM1	mRNA	2650.67	1262	-1.44515	0	0
10616	RBCK1	mRNA	8768	2900	-1.9707	0	0
1062	CENPE	mRNA	144.667	51.3333	-1.86927	1.62243e-49	3.35232e-49
10621	POLR3F	mRNA	296.667	27.6667	-3.79713	1.85908e-208	7.52177e-208
10622	POLR3G	mRNA	117.333	26.3333	-2.53016	3.44328e-58	7.50567e-58
10623	POLR3C	mRNA	1014.34	446.283	-1.55901	1.91255e-260	9.06667e-260
10629	TAF6L	mRNA	255	144.333	-1.1956	2.96153e-45	5.96171e-45
1063	CENPF	mRNA	1482	181.333	-3.40533	0	0
10635	RAD51AP1	mRNA	240	48.6667	-2.67653	2.19896e-124	6.56061e-124
10636	RGS14	mRNA	394.667	106.333	-2.26655	2.37364e-168	8.36922e-168
10654	PMVK	mRNA	480	152.667	-2.02715	7.77878e-178	2.83117e-177
10658	CELF1	mRNA	3232.75	1324.33	-1.66201	0	0
10667	FARS2	mRNA	270.173	158.003	-1.14843	5.57998e-45	1.12126e-44
10668	CGRRF1	mRNA	132.343	52.3333	-1.71299	1.72352e-40	3.36206e-40
106707243	PRH1-TAS2R14	mRNA	23.81	9.53667	-1.69451	2.05112e-08	2.91913e-08
10671	DCTN6	mRNA	521	277.333	-1.28417	4.40844e-101	1.18852e-100
10673	TNFSF13B	mRNA	8.33333	1	-3.4334	6.59034e-07	9.12371e-07
10677	AVIL	mRNA	28.7633	5.36333	-2.79753	4.27773e-17	6.82578e-17
10681	GNB5	mRNA	699.883	158.72	-2.51513	0	0
10682	EBP	mRNA	5145	453.667	-3.87797	0	0
10683	DLL3	mRNA	89	18.6667	-2.62785	2.11329e-46	4.28803e-46
10712	FAM189B	mRNA	2611.33	1447	-1.22623	0	0
10713	USP39	mRNA	1016	622.333	-1.08165	4.61062e-149	1.51333e-148
10714	POLD3	mRNA	720	225.333	-2.05044	1.25957e-269	6.14084e-269
10717	AP4B1	mRNA	462.667	57	-3.39544	7.3272e-298	3.86108e-297
10721	POLQ	mRNA	207.333	72.3333	-1.89372	2.18967e-71	5.1316e-71
10726	NUDC	mRNA	2714.42	1171.45	-1.58685	0	0
107282092	BOLA2-SMG1P6	mRNA	689.873	443.72	-1.01119	2.05453e-91	5.31246e-91
1073	CFL2	mRNA	1105.43	207.31	-2.78925	0	0
10732	TCFL5	mRNA	1280.16	353.153	-2.23246	0	0
10733	PLK4	mRNA	219	74	-1.93984	1.07337e-77	2.59339e-77
10736	SIX2	mRNA	747.03	4.27	-7.82529	0	0
10741	RBBP9	mRNA	779.243	119.6	-3.07836	0	0
10745	PHTF1	mRNA	627.667	98.3333	-3.04875	0	0
10746	MAP3K2	mRNA	1314.33	446.667	-1.93156	0	0
10747	MASP2	mRNA	18.3333	2.33333	-3.34851	2.86752e-13	4.39318e-13
1075	CTSC	mRNA	674.457	359.97	-1.28035	1.09989e-129	3.35474e-129
10750	GRAP	mRNA	10.3133	4	-1.74094	0.000168995	0.000219942
10761	PLAC1	mRNA	22.6667	0.666667	-5.46197	4.28931e-20	7.06413e-20
10762	NUP50	mRNA	2066.22	591.95	-2.17795	0	0
10767	HBS1L	mRNA	918.657	238.6	-2.31944	0	0
10771	ZMYND11	mRNA	916	456.667	-1.37871	2.52589e-196	9.8067e-196
10772	SRSF10	mRNA	1858.18	571.783	-2.07485	0	0
10773	ZBTB6	mRNA	506	92.6667	-2.82352	8.20088e-275	4.06898e-274
10775	POP4	mRNA	586.667	309	-1.29944	1.20887e-115	3.4759e-115
10776	ARPP19	mRNA	2570.97	1506.18	-1.14592	0	0
10780	ZNF234	mRNA	112.59	62.4533	-1.22473	1.16677e-21	1.94867e-21
10785	WDR4	mRNA	165.333	21	-3.35142	1.29877e-106	3.59783e-106
10787	NCKAP1	mRNA	3047.3	1475.31	-1.42102	0	0
10788	IQGAP2	mRNA	480.333	101.667	-2.61469	9.0366e-241	4.04769e-240
10795	ZNF268	mRNA	365.02	106.843	-2.14698	6.76204e-146	2.19293e-145
10797	MTHFD2	mRNA	2480.78	1105.11	-1.54111	0	0
107983998	LOC107983998	mRNA	32.8933	15	-1.50734	1.39311e-09	2.02482e-09
107984043	LOC107984043	mRNA	4.44667	0	-5.11219	5.26267e-05	6.95253e-05
107984156	LOC107984156	mRNA	45.4633	4.40333	-3.74254	3.50453e-33	6.46289e-33
107984203	LOC107984203	mRNA	271.897	35.6667	-3.30491	5.11061e-172	1.82375e-171
107984264	LOC107984264	mRNA	3.33333	0	-4.69643	0.000547103	0.00070049
107984449	LOC107984449	mRNA	244.147	3.71333	-6.41339	9.49782e-198	3.71064e-197
107984751	LOC107984751	mRNA	30.7267	19.15	-1.05665	9.14006e-06	1.23396e-05
107984814	LOC107984814	mRNA	7.65	2.66667	-1.89493	0.000596573	0.000762378
107984841	LOC107984841	mRNA	139.63	86.95	-1.05786	2.89658e-21	4.81714e-21
107985082	LOC107985082	mRNA	121.523	55.7233	-1.49938	4.35174e-31	7.90648e-31
107985115	LOC107985115	mRNA	75.2033	21.1433	-2.2051	1.68069e-32	3.08523e-32
107985320	LOC107985320	mRNA	7.96333	2.99667	-1.78452	0.000772681	0.000983619
107985388	LOC107985388	mRNA	19.9267	12.01	-1.10497	0.000211381	0.000274278
107985416	LOC107985416	mRNA	18.6633	6.73	-1.84603	1.37556e-07	1.93023e-07
107985532	LOC107985532	mRNA	10.3333	3.66667	-1.86927	7.69777e-05	0.000101234
107985728	LOC107985728	mRNA	65.6667	39.3333	-1.11391	1.28994e-11	1.93422e-11
107986035	LOC107986035	mRNA	70.53	15.01	-2.60682	7.99556e-37	1.51505e-36
107986084	LOC107986084	mRNA	66.6767	18.9767	-2.18746	9.80178e-29	1.74891e-28
107986113	LOC107986113	mRNA	81.09	7.97333	-3.72077	1.38774e-57	3.0125e-57
107986554	LOC107986554	mRNA	32.74	13.24	-1.68066	6.25307e-11	9.27617e-11
107986596	LOC107986596	mRNA	48	16.6667	-1.90057	6.87742e-18	1.10706e-17
107986800	LOC107986800	mRNA	533.557	301.44	-1.19827	5.15426e-93	1.34308e-92
107987237	LOC107987237	mRNA	38.3333	7.33333	-2.76056	5.61513e-22	9.40985e-22
107987238	LOC107987238	mRNA	6.66667	0	-5.69643	6.16967e-07	8.55119e-07
107987248	LOC107987248	mRNA	14	1.84	-3.30215	2.26746e-10	3.33572e-10
107987254	LOC107987254	mRNA	58.8933	12.5967	-2.59957	6.13952e-31	1.1139e-30
107987288	LOC107987288	mRNA	30.3233	0.503333	-6.28727	3.17245e-26	5.53369e-26
107987289	LOC107987289	mRNA	57.3433	1.16333	-5.99779	2.32752e-48	4.78217e-48
107987290	LOC107987290	mRNA	14.8167	5.47333	-1.81123	3.5933e-06	4.89162e-06
107987423	LOC107987423	mRNA	4.81333	0.666667	-3.2265	0.000231935	0.000300508
107987477	LOC107987477	mRNA	18.9567	10.04	-1.29145	4.32714e-05	5.72876e-05
10799	RPP40	mRNA	169	32.6667	-2.74564	1.58841e-90	4.09085e-90
10806	SDCCAG8	mRNA	337.643	152.84	-1.51798	1.00219e-84	2.50847e-84
10807	ENTR1	mRNA	1321	839	-1.02939	2.42748e-178	8.84848e-178
10808	HSPH1	mRNA	3158.76	473.06	-3.11377	0	0
1081	CGA	mRNA	35.7467	0.373333	-6.9557	8.94128e-30	1.60886e-29
10813	UTP14A	mRNA	767.843	452.44	-1.13759	1.41628e-122	4.19274e-122
10815	CPLX1	mRNA	140	37	-2.29433	7.7807e-62	1.73219e-61
10825	NEU3	mRNA	566.237	81.01	-3.17974	0	0
10827	FAM114A2	mRNA	363	88	-2.4189	2.66011e-167	9.33426e-167
10846	PDE10A	mRNA	466	62.7067	-3.26814	1.59229e-290	8.20291e-290
10847	SRCAP	mRNA	2549.05	1548.46	-1.09363	0	0
10849	POLR1G	mRNA	155.77	52.9867	-1.93022	1.93624e-55	4.15386e-55
10855	HPSE	mRNA	222.517	11.3233	-4.67105	4.08903e-175	1.47326e-174
10861	SLC26A1	mRNA	29.95	9.5	-2.03106	1.14964e-12	1.74865e-12
10870	HCST	mRNA	20	5.66667	-2.19393	1.04422e-09	1.52036e-09
10877	CFHR4	mRNA	5	0	-5.28139	1.6943e-05	2.27109e-05
10878	CFHR3	mRNA	5.41333	0	-6.39598	7.87263e-06	1.06533e-05
10882	C1QL1	mRNA	1079	19.6667	-6.1523	0	0
10884	MRPS30	mRNA	2812.67	684	-2.41437	0	0
10885	WDR3	mRNA	1160.62	220.613	-2.7698	0	0
10886	NPFFR2	mRNA	73.9	2.48333	-5.26973	2.05489e-61	4.56507e-61
10890	RAB10	mRNA	2311.67	1392.33	-1.10593	0	0
10891	PPARGC1A	mRNA	482.143	6.29333	-6.634	0	0
10893	MMP24	mRNA	52.2467	29.4667	-1.20076	1.43547e-10	2.11825e-10
10899	JTB	mRNA	3829.95	1938.04	-1.35723	0	0
109	ADCY3	mRNA	793.837	382.647	-1.42733	1.74331e-179	6.38088e-179
10902	BRD8	mRNA	988.667	486	-1.39903	1.91844e-216	7.95135e-216
10905	MAN1A2	mRNA	939.487	203.057	-2.58449	0	0
10908	PNPLA6	mRNA	2386.67	835.333	-1.88908	0	0
10910	SUGT1	mRNA	599.933	297.427	-1.38677	2.04188e-130	6.24258e-130
10915	TCERG1	mRNA	1192.67	697.667	-1.14809	4.70983e-192	1.80565e-191
10916	MAGED2	mRNA	5117	1876.33	-1.82189	0	0
10920	COPS8	mRNA	746	331.333	-1.5454	1.11351e-189	4.22942e-189
10923	SUB1	mRNA	4478.33	1527.67	-1.92614	0	0
10926	DBF4	mRNA	564.827	329.52	-1.15195	1.75124e-92	4.55414e-92
10927	SPIN1	mRNA	1463.67	772.333	-1.2968	1.4356e-284	7.28416e-284
10935	PRDX3	mRNA	1487.67	873.333	-1.14295	2.41186e-237	1.07233e-236
10936	GPR75	mRNA	36.4633	1.33333	-5.14784	4.72514e-31	8.58212e-31
10938	EHD1	mRNA	2103.33	1181.99	-1.20597	0	0
10940	POP1	mRNA	145.667	16	-3.56103	9.19279e-99	2.45088e-98
10942	PRSS21	mRNA	1909.99	0	-13.8588	0	0
10943	MSL3	mRNA	887.39	186.827	-2.62237	0	0
10944	C11orf58	mRNA	3314.41	1036.74	-2.0512	0	0
10946	SF3A3	mRNA	2388	768.333	-2.0105	0	0
10953	TOMM34	mRNA	1378.67	885.333	-1.01349	2.21501e-181	8.16427e-181
10961	ERP29	mRNA	2332	1469	-1.04124	0	0
10962	MLLT11	mRNA	106.887	39.6267	-1.80604	2.01387e-35	3.77348e-35
10964	IFI44L	mRNA	112.157	1.64333	-6.46725	9.60427e-92	2.48799e-91
10969	EBNA1BP2	mRNA	1877.28	395.933	-2.61982	0	0
10973	ASCC3	mRNA	904.65	177.163	-2.72678	0	0
10979	FERMT2	mRNA	1348.67	27.3333	-5.99923	0	0
10987	COPS5	mRNA	638.667	175.667	-2.23673	7.91361e-267	3.82377e-266
10988	METAP2	mRNA	1931	630.333	-1.98967	0	0
10989	IMMT	mRNA	1985	1208.67	-1.09023	5.86416e-293	3.04245e-292
10991	SLC38A3	mRNA	21.6733	2.71	-3.37406	1.68041e-15	2.64149e-15
10999	SLC27A4	mRNA	1406.33	128.667	-3.82473	0	0
11000	SLC27A3	mRNA	479.333	147.333	-2.07645	4.113e-183	1.52335e-182
11001	SLC27A2	mRNA	470.333	267.333	-1.18955	2.717e-81	6.70084e-81
11004	KIF2C	mRNA	1396	568.333	-1.67099	0	0
11005	SPINK5	mRNA	156.333	29	-2.805	1.00448e-85	2.52585e-85
11006	LILRB4	mRNA	3.32	0	-4.69065	0.000562971	0.000720259
11007	CCDC85B	mRNA	867.667	446	-1.3346	3.81643e-177	1.38573e-176
11009	IL24	mRNA	135.67	0	-10.0434	8.57582e-78	2.07277e-77
11015	KDELR3	mRNA	1203.67	621	-1.32928	1.9058e-243	8.56847e-243
11017	SNRNP27	mRNA	701	257.667	-1.81841	4.11067e-224	1.75612e-223
1102	RCBTB2	mRNA	47.67	9.42333	-2.71328	1.76575e-26	3.08928e-26
11031	RAB31	mRNA	2162	88	-4.99322	0	0
110354863	ZNF660-ZNF197	mRNA	4.15333	0	-5.01374	9.67172e-05	0.000126916
11037	STON1	mRNA	19.8567	3.85	-2.7412	4.84698e-12	7.30828e-12
110384692	LOC110384692	mRNA	18.2267	0	-7.14745	8.67835e-16	1.36815e-15
11041	B4GAT1	mRNA	746.333	384	-1.33322	2.03329e-152	6.77965e-152
11043	MID2	mRNA	755.37	377.08	-1.37682	6.36932e-162	2.19692e-161
11052	CPSF6	mRNA	1465	886.667	-1.09894	1.48148e-219	6.21846e-219
11056	DDX52	mRNA	770.583	228.733	-2.12679	4.34029e-302	2.31762e-301
110599588	ASDURF	mRNA	21.53	7.93333	-1.81485	2.229e-08	3.17068e-08
11062	DUS4L	mRNA	330.437	189.613	-1.17582	1.217e-56	2.62862e-56
11064	CNTRL	mRNA	224	32.6667	-3.15211	2.37552e-136	7.42598e-136
11066	SNRNP35	mRNA	273.82	173.433	-1.03335	1.15287e-38	2.21499e-38
11068	CYB561D2	mRNA	249	81	-1.99466	2.6461e-91	6.83895e-91
11073	TOPBP1	mRNA	1452.45	638.267	-1.56076	0	0
11077	HSF2BP	mRNA	125.667	21.3333	-2.93293	2.27298e-72	5.35521e-72
11080	DNAJB4	mRNA	636.673	38	-4.44099	0	0
110806280	CCDC194	mRNA	9.66667	0.333333	-5.23249	2.28078e-09	3.29975e-09
110806290	MYOCOS	mRNA	12.3367	1.03667	-3.94743	1.96774e-10	2.89734e-10
11082	ESM1	mRNA	48	0	-8.54443	1.67148e-34	3.1151e-34
11083	DIDO1	mRNA	2184.67	1342.33	-1.07717	0	0
11092	SPACA9	mRNA	252.153	85.14	-1.9409	3.10748e-89	7.94833e-89
11093	ADAMTS13	mRNA	118.443	64.7733	-1.24523	2.92883e-23	4.96504e-23
11096	ADAMTS5	mRNA	164	0.333333	-9.31702	1.89751e-103	5.17545e-103
11098	PRSS23	mRNA	3682.33	2284.67	-1.06314	0	0
11099	PTPN21	mRNA	347.467	173.673	-1.375	2.18981e-75	5.2244e-75
11102	RPP14	mRNA	421.263	230.207	-1.2463	1.95618e-78	4.74375e-78
11103	KRR1	mRNA	1289.62	398.503	-2.06878	0	0
11104	KATNA1	mRNA	234.333	114.667	-1.40562	4.00437e-53	8.46323e-53
11108	PRDM4	mRNA	1345.67	348.333	-2.32428	0	0
1111	CHEK1	mRNA	693.67	441.237	-1.0272	2.89221e-94	7.57869e-94
11116	CEP43	mRNA	468.51	158.717	-1.93613	1.39557e-163	4.8305e-163
11117	EMILIN1	mRNA	40.6667	3.66667	-3.84581	2.17585e-30	3.92944e-30
11118	BTN3A2	mRNA	1012.34	579.9	-1.17832	3.66935e-170	1.30059e-169
11124	FAF1	mRNA	1962.28	822.557	-1.62885	0	0
11127	KIF3A	mRNA	281.927	119.723	-1.61012	2.91606e-77	7.0309e-77
11128	POLR3A	mRNA	849.777	406.403	-1.43868	2.9228e-194	1.12955e-193
11130	ZWINT	mRNA	1315	258.333	-2.72226	0	0
11132	CAPN10	mRNA	403	258	-1.01791	9.55281e-55	2.04079e-54
11133	KPTN	mRNA	108.003	47.3333	-1.56465	1.6692e-29	2.99868e-29
11137	PWP1	mRNA	1460	530	-1.83641	0	0
11144	DMC1	mRNA	25.2867	14.03	-1.22437	5.89962e-06	8.00081e-06
11146	GLMN	mRNA	248.333	25	-3.68678	2.75032e-171	9.79803e-171
11147	HHLA3	mRNA	540.617	296.503	-1.24106	1.80095e-99	4.82674e-99
11152	WDR45	mRNA	2574.56	761.253	-2.13238	0	0
11153	FICD	mRNA	264	97	-1.81899	1.11917e-85	2.81341e-85
11159	RABL2A	mRNA	234.38	111.033	-1.45236	1.00535e-55	2.15982e-55
11160	ERLIN2	mRNA	1033.09	253.523	-2.40128	0	0
11161	ERG28	mRNA	1687	637.08	-1.77942	0	0
11162	NUDT6	mRNA	73.3733	24.4833	-1.95796	1.65921e-27	2.93217e-27
11164	NUDT5	mRNA	1368.88	303.333	-2.54853	0	0
11165	NUDT3	mRNA	1085.7	300.713	-2.22667	0	0
11167	FSTL1	mRNA	3249	4	-10.0403	0	0
11168	PSIP1	mRNA	2107.38	391.933	-2.80128	0	0
11169	WDHD1	mRNA	398.333	72.6667	-2.82911	3.17378e-217	1.31836e-216
11173	ADAMTS7	mRNA	68.6667	25	-1.83219	8.82587e-24	1.50392e-23
11174	ADAMTS6	mRNA	31.3333	0.333333	-6.92909	2.42567e-26	4.23811e-26
11182	SLC2A6	mRNA	1088.4	46.7667	-4.91508	0	0
11184	MAP4K1	mRNA	26.7367	4.68667	-2.88669	1.81716e-16	2.88152e-16
1119	CHKA	mRNA	1838.93	848	-1.49123	0	0
11194	ABCB8	mRNA	496	142	-2.17895	3.69502e-201	1.46158e-200
11198	SUPT16H	mRNA	2059.67	1117.33	-1.25686	0	0
11200	CHEK2	mRNA	386.28	173	-1.53338	4.51898e-98	1.20194e-97
1121	CHM	mRNA	976.56	147.547	-3.10104	0	0
11211	FZD10	mRNA	3726.67	1.33333	-11.8231	0	0
11213	IRAK3	mRNA	101.623	5.97667	-4.46225	1.52102e-79	3.71258e-79
11215	AKAP11	mRNA	673.517	384.16	-1.18451	8.14134e-115	2.33254e-114
11218	DDX20	mRNA	633	77.3333	-3.40755	0	0
1122	CHML	mRNA	962.5	125.62	-3.31222	0	0
11222	MRPL3	mRNA	2733	918	-1.94842	0	0
11223	MST1L	mRNA	61.7033	32.22	-1.3119	8.14301e-14	1.25504e-13
112267874	LOC112267874	mRNA	54.0733	23.03	-1.60591	4.19804e-16	6.63877e-16
112267930	LOC112267930	mRNA	9.33333	0.333333	-5.18186	4.43987e-09	6.38362e-09
112267939	LOC112267939	mRNA	8.31	0.406667	-4.72743	4.64872e-08	6.58092e-08
112267940	LOC112267940	mRNA	20.7133	12.4767	-1.10583	0.000156941	0.000204428
112267951	LOC112267951	mRNA	34.0933	6.35667	-2.79765	5.64637e-20	9.28907e-20
112268052	LOC112268052	mRNA	20.1733	10.8333	-1.27148	3.07791e-05	4.09422e-05
112268131	LOC112268131	mRNA	20.5767	3.29	-3.01935	1.54386e-13	2.37359e-13
112268184	LOC112268184	mRNA	36.65	15.65	-1.60215	2.32251e-11	3.4683e-11
112268238	LOC112268238	mRNA	321	179.333	-1.21443	7.08827e-58	1.54151e-57
112268387	LOC112268387	mRNA	4.89667	0	-5.25127	2.09077e-05	2.79374e-05
112268437	LOC112268437	mRNA	79.75	12.83	-3.01047	9.72767e-48	1.9904e-47
11228	RASSF8	mRNA	1598.7	16.7833	-6.94823	0	0
1123	CHN1	mRNA	6.24	1.19	-2.76509	9.97368e-05	0.000130827
11230	PRAF2	mRNA	1539.33	76.3333	-4.70835	0	0
11231	SEC63	mRNA	2164.74	993.663	-1.49787	0	0
11234	HPS5	mRNA	838.683	163.643	-2.73208	0	0
11235	PDCD10	mRNA	1261.67	589	-1.4735	8.83252e-298	4.65139e-297
11236	RNF139	mRNA	757.46	406.027	-1.2741	2.61142e-144	8.40885e-144
11243	PMF1	mRNA	788.79	406.1	-1.33231	8.30637e-161	2.85335e-160
11244	ZHX1	mRNA	799.34	298.08	-1.79761	2.74946e-251	1.26733e-250
112441434	SHLD3	mRNA	134.91	6.4	-4.77229	8.83778e-108	2.46528e-107
11245	GPR176	mRNA	516	4.33333	-7.27025	0	0
112464	CAVIN3	mRNA	2111	281.333	-3.28208	0	0
112479	ERI2	mRNA	360.497	70.4767	-2.72927	1.13962e-189	4.32761e-189
112487	DTD2	mRNA	306.393	104.863	-1.92138	1.3481e-106	3.73386e-106
112495	GTF3C6	mRNA	218.667	75.3333	-1.91188	3.95078e-76	9.46869e-76
11261	CHP1	mRNA	3407.3	1768.25	-1.32082	0	0
11266	DUSP12	mRNA	948.333	170.667	-2.84872	0	0
11267	SNF8	mRNA	2088.67	415.667	-2.70359	0	0
11272	PRR4	mRNA	18.3333	6.33333	-1.90794	9.33491e-08	1.31358e-07
11274	USP18	mRNA	512.98	159.513	-2.05973	8.04883e-194	3.10486e-193
11275	KLHL2	mRNA	345.38	92	-2.28298	7.33439e-149	2.40593e-148
112755	STX1B	mRNA	152.147	13.03	-3.92006	3.75934e-110	1.0585e-109
11277	TREX1	mRNA	291.737	42.82	-3.14281	1.68661e-176	6.10952e-176
112770	GLMP	mRNA	2145	638	-2.12385	0	0
11278	KLF12	mRNA	426.333	50.6667	-3.44738	4.98332e-278	2.4924e-277
1128	CHRM1	mRNA	4.66667	0.333333	-4.18186	6.85105e-05	9.02576e-05
112812	FDX2	mRNA	220.287	39	-2.87234	7.01497e-123	2.07927e-122
112817	HOGA1	mRNA	67.75	13.5667	-2.69466	1.13785e-36	2.15389e-36
11285	B4GALT7	mRNA	714.427	237	-1.9664	1.8467e-253	8.5827e-253
112942	CFAP36	mRNA	1039.67	572	-1.23654	2.21033e-188	8.34455e-188
112950	MED8	mRNA	1238	667	-1.26676	1.80623e-232	7.9093e-232
112970	KTI12	mRNA	473.667	130.667	-2.23249	5.54533e-198	2.16999e-197
113	ADCY7	mRNA	701.197	287.373	-1.6614	7.57834e-198	2.96417e-197
1130	LYST	mRNA	748.49	425.997	-1.18765	6.63646e-128	2.01067e-127
113026	PLCD3	mRNA	5176.97	1739.22	-1.94817	0	0
11311	VPS45	mRNA	929.453	117.423	-3.35917	0	0
113115	MTFR2	mRNA	114.667	40	-1.89388	2.75923e-40	5.3768e-40
11313	LYPLA2	mRNA	1937.67	1178.67	-1.09167	1.24064e-286	6.32162e-286
11315	PARK7	mRNA	2415.67	1400.33	-1.16116	0	0
113174	SAAL1	mRNA	238.333	69.3333	-2.15586	1.97089e-96	5.20749e-96
113189	CHST14	mRNA	530.667	280.333	-1.29517	2.87236e-104	7.86241e-104
11319	ECD	mRNA	1309.46	507.997	-1.74058	0	0
113201	GOLM2	mRNA	2023.57	762.783	-1.78206	0	0
11321	GPN1	mRNA	666.983	393.667	-1.13518	2.24157e-106	6.19629e-106
113251	LARP4	mRNA	2003.68	220.343	-3.55933	0	0
113277	TMEM106A	mRNA	130.35	17.0333	-3.31046	1.3156e-83	3.27924e-83
11332	ACOT7	mRNA	2165.67	560.667	-2.3241	0	0
11339	OIP5	mRNA	283	60	-2.61227	1.46274e-142	4.68228e-142
11340	EXOSC8	mRNA	536.287	156.077	-2.15525	2.0827e-214	8.57508e-214
113419	TEX261	mRNA	1202.99	287.023	-2.44189	0	0
11342	RNF13	mRNA	1067.67	522.667	-1.405	4.55961e-235	2.01286e-234
11343	MGLL	mRNA	2919.33	1327.33	-1.51161	0	0
113444	SMIM12	mRNA	769.777	325.03	-1.61837	4.53319e-209	1.8372e-208
113455421	DERPC	mRNA	911.023	582.55	-1.01961	1.01087e-121	2.98101e-121
11346	SYNPO	mRNA	1777.7	847.263	-1.44364	0	0
113510	HELQ	mRNA	137.157	41.3067	-2.10588	1.0697e-54	2.28494e-54
113540	CMTM1	mRNA	79.6667	5.66667	-4.18791	7.50464e-61	1.66106e-60
113612	CYP2U1	mRNA	74.3333	22.6667	-2.08794	3.99404e-30	7.2029e-30
113622	ADPRHL1	mRNA	228.333	112	-1.40215	1.26989e-51	2.65719e-51
113655	MFSD3	mRNA	235	136	-1.16356	3.80117e-40	7.39692e-40
113675	SDSL	mRNA	274.477	77	-2.20826	4.64385e-114	1.32687e-113
113730	KLHDC7B	mRNA	164.667	17.3333	-3.62243	8.18747e-113	2.32673e-112
113763	ZBED6CL	mRNA	253.667	15.3333	-4.42269	8.13226e-195	3.14426e-194
1138	CHRNA5	mRNA	309.927	161.777	-1.31243	6.43723e-63	1.44073e-62
113802	HENMT1	mRNA	663	163.667	-2.39275	4.98082e-300	2.6412e-299
113829	SLC35A4	mRNA	2435.67	543.667	-2.53803	0	0
114034	TOE1	mRNA	486.127	54.91	-3.5207	0	0
1141	CHRNB2	mRNA	26.3167	16.2333	-1.07152	3.28227e-05	4.36364e-05
114118903	ARHGAP11A-SCG5	mRNA	19.6233	5.65333	-2.1699	1.93111e-09	2.79952e-09
1143	CHRNB4	mRNA	9.71	2.65333	-2.24617	1.60253e-05	2.15022e-05
114327	EFHC1	mRNA	388.85	176.683	-1.51255	8.79798e-97	2.32863e-96
114483834	ABCF2-H2BE1	mRNA	623.013	150.25	-2.4264	1.1786e-286	6.00914e-286
114548	NLRP3	mRNA	4.36	0.64	-3.14269	0.000534813	0.000685172
1147	CHUK	mRNA	447.03	77.5133	-2.90236	8.15507e-250	3.73848e-249
114757	CYGB	mRNA	40.3333	10	-2.38648	7.69846e-20	1.26514e-19
114769	CARD16	mRNA	720.997	0.333333	-11.4533	0	0
114787	GPRIN1	mRNA	746.457	107.96	-3.16407	0	0
114788	CSMD3	mRNA	4.66667	0.333333	-4.18186	6.85105e-05	9.02576e-05
114791	TUBGCP5	mRNA	515.793	72.9367	-3.19658	0	0
114805	GALNT13	mRNA	8.67	0.703333	-3.99826	8.49676e-08	1.19709e-07
114818	KLHL29	mRNA	177.35	4.03333	-5.83299	7.66217e-146	2.48437e-145
114821	ZBED9	mRNA	156.283	9.6	-4.39949	1.6497e-120	4.83776e-120
114880	OSBPL6	mRNA	82.35	5.11333	-4.38394	2.71354e-64	6.11474e-64
114881	OSBPL7	mRNA	419.333	220.333	-1.30291	1.51427e-83	3.77333e-83
114882	OSBPL8	mRNA	1478	645.333	-1.57003	0	0
114883	OSBPL9	mRNA	2014.7	1147.67	-1.18636	0	0
114885	OSBPL11	mRNA	634	203.333	-2.01514	1.95364e-232	8.54589e-232
114926	SMIM19	mRNA	209.413	135.723	-1.00019	1.73107e-28	3.08314e-28
114932	MRFAP1L1	mRNA	770.567	306.753	-1.70335	5.98899e-225	2.56508e-224
114971	PTPMT1	mRNA	1796.69	542.327	-2.10261	0	0
114984	FLYWCH2	mRNA	1421.86	411.277	-2.16411	0	0
114987	WDR31	mRNA	114.197	47.65	-1.63548	4.81413e-33	8.86632e-33
114991	ZNF618	mRNA	233.003	150.667	-1.00349	1.13265e-31	2.06725e-31
115	ADCY9	mRNA	1226.75	623.997	-1.34974	6.49813e-254	3.0276e-253
115004	CGAS	mRNA	416.5	227.517	-1.24685	1.27206e-77	3.07192e-77
115098	CCDC124	mRNA	1662.62	709.14	-1.60382	0	0
115106	HAUS1	mRNA	250.333	52	-2.64177	7.23594e-128	2.1915e-127
115201	ATG4A	mRNA	492	32	-4.31702	0	0
115207	KCTD12	mRNA	483.667	5.66667	-6.78987	0	0
115209	OMA1	mRNA	259.333	146.333	-1.20005	2.95714e-46	5.99376e-46
115253422	DUS4L-BCAP29	mRNA	169.75	34	-2.69431	3.68195e-89	9.41484e-89
115273	RAB42	mRNA	284.59	20.44	-4.17392	5.19303e-212	2.12253e-211
115361	GBP4	mRNA	86.8967	40.19	-1.48697	1.9395e-22	3.26388e-22
115362	GBP5	mRNA	150.75	92.3633	-1.08127	1.33458e-23	2.26997e-23
115399	LRRC56	mRNA	159.617	17.4667	-3.56644	3.69915e-108	1.03324e-107
115426	UHRF2	mRNA	785	476.333	-1.09523	5.99872e-118	1.74211e-117
115509	ZNF689	mRNA	508.59	135.963	-2.27779	1.22717e-217	5.11018e-217
115560	ZNF501	mRNA	35.6	2.15333	-4.42174	6.85011e-29	1.2242e-28
115572	TENT5B	mRNA	227.667	17.3333	-4.08981	4.34401e-168	1.52877e-167
115650	TNFRSF13C	mRNA	54.02	29.0267	-1.27062	9.34137e-12	1.40321e-11
115703	ARHGAP33	mRNA	123.667	66.3333	-1.27316	5.19033e-25	8.9449e-25
115704	EVI5L	mRNA	892.667	144	-3.00656	0	0
115811	IQCD	mRNA	53	25.6667	-1.4206	1.91019e-13	2.93279e-13
115817	DHRS1	mRNA	347	98	-2.19859	6.63018e-143	2.12558e-142
115825	WDFY2	mRNA	271.017	116.37	-1.59417	2.6139e-73	6.19052e-73
115948	CCDC151	mRNA	95	5.66667	-4.44186	2.48813e-74	5.91934e-74
115992	RNF166	mRNA	443.41	100.903	-2.51017	1.18338e-212	4.84384e-212
116064	LRRC58	mRNA	1632.15	792.35	-1.41707	0	0
1161	ERCC8	mRNA	157.837	30.6967	-2.73678	2.16238e-84	5.40595e-84
116143	WDR92	mRNA	141.793	71.9233	-1.35376	4.23534e-31	7.69667e-31
116150	NUS1	mRNA	1955.33	467.667	-2.43837	0	0
116211	TM4SF19	mRNA	99.6667	37.6667	-1.77833	1.7604e-32	3.23051e-32
116228	COX20	mRNA	1196.51	386.043	-2.00651	0	0
116254	GINM1	mRNA	414.373	212.46	-1.33824	5.5844e-86	1.40593e-85
116461	TSEN15	mRNA	1097.77	57.0667	-4.64028	0	0
116496	NIBAN1	mRNA	373.797	19.4967	-4.63546	7.1062e-292	3.67438e-291
116535	MRGPRF	mRNA	76.3333	9.66667	-3.35573	2.83444e-50	5.88626e-50
116835	HSPA12B	mRNA	7.33333	0.333333	-4.83394	2.56663e-07	3.58409e-07
116841	SNAP47	mRNA	742.71	437.487	-1.13806	1.04861e-118	3.05533e-118
116842	LEAP2	mRNA	12.9833	1.97	-3.0949	2.96703e-09	4.28209e-09
116843	SLC18B1	mRNA	338.667	128.333	-1.77447	9.2307e-106	2.54408e-105
116983	ACAP3	mRNA	970.9	359.233	-1.80891	2.24411e-307	1.21725e-306
117145	THEM4	mRNA	747.37	118.04	-3.03705	0	0
117157	SH2D1B	mRNA	11.3333	1.33333	-3.46197	5.92303e-09	8.49648e-09
117166	WFIKKN1	mRNA	31.6667	18	-1.18947	7.24375e-07	1.00225e-06
117178	SSX2IP	mRNA	445.333	107.667	-2.42282	3.68416e-205	1.47533e-204
117246	FTSJ3	mRNA	1639.14	361.63	-2.55485	0	0
1175	AP2S1	mRNA	1744	844	-1.42159	0	0
117581	TWIST2	mRNA	475	39.6667	-3.95643	0	0
117608	ZNF354B	mRNA	203.857	52.92	-2.32017	2.2772e-90	5.86207e-90
117854	TRIM6	mRNA	65.32	18.6967	-2.17925	4.63448e-28	8.22728e-28
1182	CLCN3	mRNA	1479.44	649.737	-1.56163	0	0
1183	CLCN4	mRNA	261.333	9.66667	-5.13123	3.66893e-211	1.49704e-210
1184	CLCN5	mRNA	490.317	212.453	-1.58107	1.54344e-129	4.70249e-129
118424	UBE2J2	mRNA	1612.77	734.833	-1.50856	0	0
118429	ANTXR2	mRNA	1169.66	623.473	-1.28219	6.70698e-224	2.86021e-223
118487	CHCHD1	mRNA	594.667	367	-1.07081	1.17114e-86	2.95953e-86
118490	MSS51	mRNA	23.9933	14.3533	-1.11575	4.17554e-05	5.52847e-05
118491	CFAP70	mRNA	46.0033	24.0033	-1.31301	1.1002e-10	1.62693e-10
1185	CLCN6	mRNA	885.333	311.333	-1.88226	6.07946e-296	3.17769e-295
1186	CLCN7	mRNA	2538.67	805.667	-2.03032	0	0
118611	C10orf90	mRNA	6.33333	1.33333	-2.62243	0.000138391	0.000180692
118672	PSTK	mRNA	52	30.3333	-1.15211	6.02708e-10	8.81341e-10
1187	CLCNKA	mRNA	30.2667	15.1333	-1.3745	5.93212e-08	8.38364e-08
1188	CLCNKB	mRNA	14.4	0.533333	-5.12939	3.35072e-13	5.12903e-13
118812	MORN4	mRNA	98.05	60.4567	-1.07212	1.05933e-15	1.66816e-15
118980	SFXN2	mRNA	126.237	35.4667	-2.2061	2.09221e-53	4.43135e-53
119016	AGAP4	mRNA	347.063	131.237	-1.77753	1.37247e-108	3.83867e-108
1191	CLU	mRNA	1209	716	-1.13029	6.93163e-190	2.63581e-189
1193	CLIC2	mRNA	39.6667	2.08	-4.62778	1.33062e-32	2.44448e-32
1200	TPP1	mRNA	6734	3390	-1.36468	0	0
120103	SLC36A4	mRNA	724.707	99.3333	-3.24155	0	0
1203	CLN5	mRNA	571.077	330.06	-1.16546	3.29801e-95	8.665e-95
120379	PIH1D2	mRNA	53.1	5.02667	-3.77554	1.07724e-38	2.07062e-38
120406	NXPE2	mRNA	6.66667	0.666667	-3.69643	4.75236e-06	6.45693e-06
120526	DNAJC24	mRNA	565.53	51.4467	-3.83296	0	0
120534	ARL14EP	mRNA	404.687	159.667	-1.71625	2.35279e-120	6.89477e-120
120863	DEPDC4	mRNA	30.28	15.0067	-1.38727	4.75379e-08	6.7274e-08
120939	TMEM52B	mRNA	12.1133	3.25333	-2.27111	1.2284e-06	1.68962e-06
121053	C12orf45	mRNA	596.417	288.887	-1.42032	2.28667e-134	7.09548e-134
1212	CLTB	mRNA	2250.33	725.333	-2.00793	0	0
121268	RHEBL1	mRNA	289.667	3.33333	-6.81579	3.8429e-230	1.66972e-229
121274	ZNF641	mRNA	711.643	404.223	-1.19051	3.65293e-122	1.07989e-121
1213	CLTC	mRNA	10827.2	4663.25	-1.58975	0	0
121441	NEDD1	mRNA	595.667	124.333	-2.6348	1.50879e-300	8.02094e-300
121457	IKBIP	mRNA	1059.85	224.757	-2.61193	0	0
121642	ALKBH2	mRNA	269	119	-1.55115	5.20017e-70	1.21126e-69
121643	FOXN4	mRNA	13.6667	2	-3.14709	8.54368e-10	1.24609e-09
122402	TDRD9	mRNA	388.333	0.666667	-9.56062	1.94069e-234	8.54705e-234
122509	IFI27L1	mRNA	164.333	106	-1.00707	6.01798e-23	1.0167e-22
122553	TRAPPC6B	mRNA	512.747	233.19	-1.51124	7.76052e-127	2.33608e-126
122769	LRR1	mRNA	183	72.6667	-1.70698	4.7767e-55	1.02228e-54
122786	FRMD6	mRNA	560	132.333	-2.45575	1.87796e-261	8.92787e-261
122809	SOCS4	mRNA	448.083	115.16	-2.33463	1.06591e-197	4.16239e-197
123103	KLHL33	mRNA	52.6733	29.3967	-1.21592	7.90432e-11	1.17123e-10
123169	LEO1	mRNA	808	151	-2.79431	0	0
123264	SLC51B	mRNA	24.6667	0	-7.58396	3.3785e-20	5.56956e-20
123606	NIPA1	mRNA	2569	972.333	-1.77619	0	0
123688	HYKK	mRNA	124.303	50.1	-1.68549	2.59031e-37	4.92716e-37
123775	C16orf46	mRNA	100.807	30.6967	-2.08994	2.70043e-40	5.26345e-40
123872	DNAAF1	mRNA	13.64	5.95667	-1.56977	5.87498e-05	7.75475e-05
123876	ACSM2A	mRNA	4.06	0	-4.98095	0.000117521	0.000153819
123920	CMTM3	mRNA	254.333	47.6667	-2.79017	1.69354e-137	5.32279e-137
124045	SPATA33	mRNA	175.1	59.0167	-1.94349	1.2075e-62	2.70001e-62
124056	NOXO1	mRNA	117.667	12.5833	-3.59962	8.66137e-81	2.12988e-80
124093	CCDC78	mRNA	71	23	-2.00069	2.16926e-27	3.8275e-27
1241	LTB4R	mRNA	398.973	200.743	-1.36544	2.17895e-85	5.46851e-85
124220	ZG16B	mRNA	36.3333	6	-2.97276	2.07602e-22	3.49222e-22
124222	PAQR4	mRNA	1614.21	570.153	-1.87591	0	0
124245	ZC3H18	mRNA	1880	843	-1.53163	0	0
124359	CDYL2	mRNA	2022.67	30.6667	-6.41795	0	0
124401	ANKS3	mRNA	254.217	77.4267	-2.08966	7.84212e-99	2.09244e-98
124402	UBALD1	mRNA	782.203	470.333	-1.10836	8.70273e-120	2.54454e-119
124540	MSI2	mRNA	1130.79	691.333	-1.08439	2.38082e-166	8.3195e-166
124637	CYB5D1	mRNA	648.45	372.003	-1.17618	2.10663e-109	5.91071e-109
124751	KRBA2	mRNA	26.2967	2.57333	-3.72767	7.90432e-20	1.29885e-19
124872	B4GALNT2	mRNA	239.473	130.917	-1.24572	2.43738e-45	4.91187e-45
124923	RSKR	mRNA	112.307	66.85	-1.12295	5.0516e-19	8.23886e-19
124935	SLC43A2	mRNA	259.577	91.3	-1.88198	3.57173e-88	9.09565e-88
124989	EFCAB13	mRNA	78.6667	27.6667	-1.88211	6.00578e-28	1.06538e-27
124997	WDR81	mRNA	822.333	276.333	-1.94782	8.24216e-288	4.21508e-287
1258	CNGB1	mRNA	482.507	3.16333	-7.62746	0	0
125893	ZNF816	mRNA	138.4	37.6433	-2.25288	7.47129e-60	1.64372e-59
125965	COX6B2	mRNA	129.063	57.1733	-1.54917	1.89199e-34	3.52391e-34
125972	CALR3	mRNA	5.66667	0.333333	-4.46197	8.22028e-06	1.11211e-05
126006	PCP2	mRNA	53.63	11.3667	-2.61274	1.80287e-28	3.21068e-28
126014	OSCAR	mRNA	46.6	8.97667	-2.75058	2.83606e-26	4.95051e-26
126017	ZNF813	mRNA	107.16	7.79333	-4.15589	7.12586e-81	1.75306e-80
126068	ZNF441	mRNA	87.7933	14.2667	-2.99597	3.86198e-52	8.10624e-52
126069	ZNF491	mRNA	18.2267	7.22667	-1.70915	7.96843e-07	1.10161e-06
126070	ZNF440	mRNA	92.2467	51.3067	-1.22085	5.99789e-18	9.66225e-18
126074	SWSAP1	mRNA	52	33	-1.03055	1.56304e-08	2.22828e-08
1261	CNGA3	mRNA	11.33	0.88	-4.061	7.65775e-10	1.11766e-09
126129	CPT1C	mRNA	48.3333	5.66667	-3.46695	2.66899e-33	4.92852e-33
126231	ZNF573	mRNA	20.8033	5.58333	-2.27212	2.03181e-10	2.99115e-10
126248	WDR88	mRNA	26.0767	11.6733	-1.53405	4.69334e-08	6.64241e-08
126272	EID2B	mRNA	45.5367	10.77	-2.45451	7.06003e-23	1.19239e-22
1263	PLK3	mRNA	808.487	113.987	-3.20086	0	0
126321	MFSD12	mRNA	9193.06	433.313	-4.78157	0	0
126326	GIPC3	mRNA	216.023	0.333333	-9.71451	1.37842e-128	4.18681e-128
126432	RINL	mRNA	206.547	127.91	-1.06584	4.94806e-31	8.98408e-31
126526	C19orf47	mRNA	467.3	226.683	-1.41818	1.80996e-105	4.98027e-105
126549	ANKLE1	mRNA	38.56	17.98	-1.47522	1.09431e-10	1.61836e-10
126626	GABPB2	mRNA	339.263	185.353	-1.24663	1.48396e-63	3.33147e-63
126661	CCDC163	mRNA	195.35	81.54	-1.63499	2.89608e-55	6.20509e-55
126731	CCSAP	mRNA	545.097	200.673	-1.81617	1.93321e-174	6.96229e-174
126792	B3GALT6	mRNA	712.333	215	-2.10272	1.90205e-275	9.44287e-275
126823	KLHDC9	mRNA	120	7	-4.47404	1.0788e-93	2.81983e-93
126868	MAB21L3	mRNA	164.803	75.7467	-1.496	2.03456e-41	3.99057e-41
1269	CNR2	mRNA	38.5633	22.0233	-1.1827	5.24035e-08	7.41159e-08
126961	H3C14	mRNA	36.0367	0	-8.13086	1.96708e-27	3.47333e-27
1270	CNTF	mRNA	38.3333	3.66667	-3.76056	2.4916e-28	4.43252e-28
127002	ATXN7L2	mRNA	166.333	19.6667	-3.45476	6.65971e-110	1.87356e-109
127018	LYPLAL1	mRNA	260.333	87.6667	-1.94476	2.63817e-92	6.85427e-92
1272	CNTN1	mRNA	4.77	0.876667	-2.81839	0.000590686	0.000754913
127253	TYW3	mRNA	894.653	132.557	-3.12922	0	0
127294	MYOM3	mRNA	17.1567	4.20333	-2.40367	2.35224e-09	3.4024e-09
127343	DMBX1	mRNA	154.563	64.6	-1.6331	5.0005e-44	9.9921e-44
127396	ZNF684	mRNA	62	15	-2.42181	4.1169e-30	7.42208e-30
127579	DCST2	mRNA	38.3333	13.3333	-1.89807	1.42935e-14	2.22232e-14
127602	DNAH14	mRNA	434.543	73.0333	-2.94738	1.40241e-246	6.37165e-246
127687	C1orf122	mRNA	1217.91	533.29	-1.56592	0	0
1277	COL1A1	mRNA	820	230.667	-2.20432	0	0
127703	C1orf216	mRNA	158.44	77.62	-1.40394	2.00969e-36	3.79781e-36
127933	UHMK1	mRNA	4076.88	679.673	-2.95906	0	0
128	ADH5	mRNA	1835	893.333	-1.41301	0	0
128061	C1orf131	mRNA	276	34.3333	-3.38149	6.11314e-178	2.22543e-177
128077	LIX1L	mRNA	829.483	236.823	-2.18291	0	0
1281	COL3A1	mRNA	5	0	-5.28139	1.6943e-05	2.27109e-05
1282	COL4A1	mRNA	2043	1295	-1.03224	6.51169e-276	3.23851e-275
128209	KLF17	mRNA	10.51	0.73	-4.22223	2.09109e-09	3.02883e-09
128229	TSACC	mRNA	27.7033	3.67	-3.29071	5.19197e-19	8.4645e-19
128239	IQGAP3	mRNA	2170	741	-1.92465	0	0
128240	NAXE	mRNA	1981.36	916.243	-1.4872	0	0
128272	ARHGEF19	mRNA	731.333	140.333	-2.75618	0	0
128308	MRPL55	mRNA	772	228	-2.13407	6.13084e-304	3.29466e-303
128312	H2BU1	mRNA	4.43667	0	-5.10894	5.3725e-05	7.09707e-05
128338	DRAM2	mRNA	1014.14	637.4	-1.04449	1.17774e-140	3.74503e-140
128346	C1orf162	mRNA	33.6467	16.14	-1.43433	3.57474e-09	5.15075e-09
128387	TATDN3	mRNA	581.25	59.05	-3.67365	0	0
128414	NKAIN4	mRNA	16	1	-4.3745	8.74852e-14	1.34793e-13
128486	FITM2	mRNA	354.443	152.08	-1.59523	2.2068e-95	5.80255e-95
128488	WFDC12	mRNA	4.42333	0	-5.1046	5.52258e-05	7.29245e-05
128497	SPATA25	mRNA	30.2167	19.0933	-1.03678	1.47925e-05	1.98623e-05
1285	COL4A3	mRNA	331	0	-11.3302	1.02175e-152	3.41293e-152
1286	COL4A4	mRNA	670.667	2	-8.76396	0	0
128653	C20orf141	mRNA	7	2	-2.18186	0.000320749	0.000413635
1287	COL4A5	mRNA	1374.33	1	-10.799	0	0
128710	SLX4IP	mRNA	119.03	56.22	-1.45667	2.84958e-29	5.10664e-29
1288	COL4A6	mRNA	182.667	0	-10.4725	1.20106e-97	3.19151e-97
128853	DUSP15	mRNA	221.3	48	-2.5794	2.16333e-110	6.09625e-110
128864	C20orf144	mRNA	6.66667	1.66667	-2.3745	0.000219203	0.000284362
128869	PIGU	mRNA	673.667	171.333	-2.34973	2.02185e-298	1.06776e-297
128876	FAM83C	mRNA	6	0	-5.54443	2.28273e-06	3.11939e-06
1289	COL5A1	mRNA	5172.33	62.6667	-6.74148	0	0
128977	C22orf39	mRNA	217.763	121.7	-1.21394	8.29866e-40	1.61097e-39
128989	TANGO2	mRNA	469.69	280.69	-1.11724	1.30636e-73	3.09911e-73
1290	COL5A2	mRNA	19.6667	8.33333	-1.61329	8.61432e-07	1.18978e-06
129025	ZNF280A	mRNA	36.28	0	-8.14057	1.39672e-27	2.46933e-27
129138	ANKRD54	mRNA	641.44	400.9	-1.05258	8.4861e-91	2.18822e-90
129293	TRABD2A	mRNA	690.703	341.673	-1.38995	2.32416e-150	7.68248e-150
129303	TMEM150A	mRNA	326.667	108.333	-1.96685	4.91387e-117	1.42288e-116
1294	COL7A1	mRNA	13895.7	167.333	-6.75027	0	0
129401	NUP35	mRNA	279.333	74.6667	-2.27796	1.8456e-120	5.41034e-120
129450	TYW5	mRNA	246.623	159.41	-1.00407	1.86737e-33	3.45242e-33
129531	MITD1	mRNA	494.193	236.823	-1.43577	1.77596e-113	5.05634e-113
129804	FBLN7	mRNA	234.693	6.94667	-5.45282	9.27802e-192	3.55295e-191
129831	RBM45	mRNA	156.667	23	-3.1425	1.07875e-95	2.84225e-95
1299	COL9A3	mRNA	212.337	18.6967	-3.88	6.13531e-152	2.04166e-151
1300	COL10A1	mRNA	8.78333	2.97667	-1.93558	0.000190544	0.000247604
130162	CLHC1	mRNA	94.4467	17.87	-2.77646	5.49944e-52	1.15289e-51
130271	PLEKHH2	mRNA	71.7633	13.71	-2.76252	1.00529e-39	1.94993e-39
1303	COL12A1	mRNA	629.04	7.16667	-6.83021	0	0
130355	C2orf76	mRNA	123.333	53.6667	-1.57497	9.2855e-34	1.72145e-33
130502	TTC32	mRNA	122.333	14.6667	-3.43471	5.74754e-81	1.4148e-80
130574	LYPD6	mRNA	141	12	-3.92909	2.26195e-102	6.13563e-102
1306	COL15A1	mRNA	64.3333	13.6667	-2.60941	8.98124e-34	1.66523e-33
130612	TMEM198	mRNA	215.183	49.31	-2.50012	9.01762e-104	2.46355e-103
1307	COL16A1	mRNA	786.717	238.723	-2.09501	1.41235e-302	7.55123e-302
130749	CPO	mRNA	14.3533	3.73	-2.31864	8.95204e-08	1.26039e-07
130827	TMEM182	mRNA	182.333	109.667	-1.10796	2.8414e-29	5.09308e-29
130916	MTERF4	mRNA	335.17	215.113	-1.0143	1.41924e-45	2.86421e-45
130951	M1AP	mRNA	177.607	2.67333	-6.42841	2.44829e-144	7.88657e-144
131118	DNAJC19	mRNA	349.837	219.81	-1.04493	8.80781e-50	1.82461e-49
131368	ZPLD1	mRNA	4.66667	0	-5.18186	3.34613e-05	4.44397e-05
1314	COPA	mRNA	10005.1	3881.45	-1.74057	0	0
131474	CHCHD4	mRNA	338.333	212.333	-1.04662	2.51359e-48	5.16257e-48
1315	COPB1	mRNA	3077.33	1413.33	-1.49708	0	0
131544	CRYBG3	mRNA	349.523	147.357	-1.62058	3.31554e-96	8.75484e-96
131583	FAM43A	mRNA	121	78	-1.00797	2.4628e-17	3.938e-17
131601	TPRA1	mRNA	5551.42	1180.67	-2.60776	0	0
131616	TMEM42	mRNA	222.333	67.6667	-2.09071	9.8807e-87	2.49841e-86
1317	SLC31A1	mRNA	1491.84	426.65	-2.18047	0	0
1318	SLC31A2	mRNA	111.02	21.6433	-2.73333	7.80716e-60	1.71739e-59
131870	NUDT16	mRNA	663	236.333	-1.86269	4.5083e-219	1.88763e-218
131890	GRK7	mRNA	13.4167	2.78333	-2.64364	2.52954e-08	3.59546e-08
131965	METTL6	mRNA	451.747	271.387	-1.10967	4.07253e-70	9.49127e-70
132	ADK	mRNA	1173.07	311.437	-2.28778	0	0
132228	LSMEM2	mRNA	52.6033	5.37333	-3.66577	1.37417e-37	2.61892e-37
132320	SCLT1	mRNA	159.267	77.73	-1.40941	8.24944e-37	1.5628e-36
132321	C4orf33	mRNA	223.333	46	-2.654	7.49569e-115	2.14902e-114
132430	PABPC4L	mRNA	81	0	-9.29932	3.75825e-52	7.8905e-52
132625	ZFP42	mRNA	12.71	6.69	-1.30039	0.000761647	0.000969793
132660	LIN54	mRNA	511.96	167.147	-1.98942	5.30688e-185	1.97773e-184
1327	COX4I1	mRNA	5681	2957.67	-1.31619	0	0
132720	FAM241A	mRNA	1525.91	818.063	-1.27389	1.55344e-288	7.95891e-288
132789	GNPDA2	mRNA	292.667	77.3333	-2.2946	3.27092e-127	9.87265e-127
132949	AASDH	mRNA	139.943	45.6133	-1.99182	4.96615e-52	1.04148e-51
133015	PACRGL	mRNA	176.703	91.1867	-1.32894	2.59606e-37	4.93754e-37
133308	SLC9B2	mRNA	490.973	27	-4.55912	0	0
133383	SETD9	mRNA	111.42	19.0367	-2.92366	3.51371e-64	7.91149e-64
133584	EGFLAM	mRNA	25.6667	0	-7.64129	7.36264e-21	1.21973e-20
133619	PRRC1	mRNA	2008.33	1233	-1.07833	3.51757e-291	1.81602e-290
133686	NADK2	mRNA	1323.36	257.633	-2.73532	0	0
134	ADORA1	mRNA	26.3333	9.33333	-1.87093	2.69778e-10	3.96393e-10
134145	ATPSCKMT	mRNA	209.853	57.2167	-2.24938	1.26359e-89	3.23891e-89
134218	DNAJC21	mRNA	2931.7	941.69	-2.01292	0	0
134266	GRPEL2	mRNA	284.333	165.333	-1.15671	9.03919e-48	1.84975e-47
134359	POC5	mRNA	287.997	89.78	-2.05609	1.88262e-109	5.28309e-109
134429	STARD4	mRNA	1267.63	265.893	-2.62771	0	0
134430	WDR36	mRNA	716.667	91.01	-3.35171	0	0
134492	NUDCD2	mRNA	726.79	411.35	-1.19568	1.43834e-125	4.31116e-125
134510	UBLCP1	mRNA	831.713	83.2767	-3.69461	0	0
134553	C5orf24	mRNA	1558.56	380.98	-2.40693	0	0
134637	ADAT2	mRNA	265.083	50.24	-2.77404	2.22614e-142	7.12457e-142
134728	IRAK1BP1	mRNA	103.273	24.54	-2.44776	1.34433e-49	2.77976e-49
134957	STXBP5	mRNA	578.333	183.333	-2.03194	1.72641e-214	7.11159e-214
135114	HINT3	mRNA	596.063	306.06	-1.33616	1.53789e-122	4.55113e-122
135152	B3GAT2	mRNA	14.5133	5.69333	-1.72454	9.31354e-06	1.25718e-05
135250	RAET1E	mRNA	114.78	7.4	-4.32971	2.40341e-88	6.1251e-88
1353	COX11	mRNA	1214.09	511.407	-1.62183	0	0
135458	HUS1B	mRNA	11.3333	0.333333	-5.46197	8.49169e-11	1.25749e-10
136051	ZNF786	mRNA	195.627	68.0867	-1.89716	1.27704e-67	2.93033e-67
1363	CPE	mRNA	10.3333	0.333333	-5.3287	6.06802e-10	8.87212e-10
136319	MTPN	mRNA	1868.83	546.667	-2.14791	0	0
136332	LRGUK	mRNA	34.3333	5.80333	-2.93916	4.78326e-21	7.93906e-21
136853	SSC4D	mRNA	31.0733	5.29	-2.92884	3.88123e-19	6.33683e-19
1370	CPN2	mRNA	21.3667	1.81667	-3.9305	6.08058e-17	9.68137e-17
137075	CLDN23	mRNA	47.6667	24	-1.36445	1.33424e-11	2.00011e-11
1373	CPS1	mRNA	3140.96	23.71	-7.42407	0	0
137392	CIBAR1	mRNA	352.047	156.737	-1.54193	2.87398e-90	7.3893e-90
137492	VPS37A	mRNA	707.227	419.667	-1.12743	1.83004e-111	5.17353e-111
1376	CPT2	mRNA	909.117	508.287	-1.21333	3.42168e-160	1.173e-159
1378	CR1	mRNA	13.7267	5.37667	-1.7267	1.59953e-05	2.14637e-05
137868	SGCZ	mRNA	9.66667	0	-6.23249	2.15047e-09	3.11349e-09
137886	UBXN2B	mRNA	457.993	155.807	-1.93007	2.67667e-159	9.135e-159
137994	LETM2	mRNA	87.1167	52.1433	-1.11497	6.02585e-15	9.41504e-15
138428	PTRH1	mRNA	221.15	83.95	-1.77193	1.38131e-69	3.20944e-69
1386	ATF2	mRNA	719.667	442	-1.07779	1.4681e-105	4.04161e-105
138715	ARID3C	mRNA	40.6667	3.33667	-3.98187	4.87274e-31	8.84829e-31
1388	ATF6B	mRNA	1970.33	1143.67	-1.15928	0	0
1390	CREM	mRNA	823	140.567	-2.92414	0	0
139231	FAM199X	mRNA	1259.67	586.667	-1.47693	2.44916e-298	1.29302e-297
139285	AMER1	mRNA	347.43	214.367	-1.07115	2.02419e-51	4.22974e-51
139322	APOOL	mRNA	659.997	370.11	-1.20901	3.37738e-116	9.73778e-116
139341	FUNDC1	mRNA	462.333	162	-1.88744	4.1022e-156	1.38706e-155
139596	UPRT	mRNA	259.16	162.333	-1.04939	1.39893e-37	2.6658e-37
1398	CRK	mRNA	1439.63	760.863	-1.2945	3.61322e-279	1.812e-278
139818	DOCK11	mRNA	253.333	0.666667	-8.94436	2.43612e-166	8.51098e-166
140453	MUC17	mRNA	6.33333	1	-3.03747	3.99351e-05	5.29081e-05
140459	ASB6	mRNA	960.863	327.133	-1.92896	0	0
140576	S100A16	mRNA	9084	3980	-1.56506	0	0
140606	SELENOM	mRNA	1574	121	-4.07586	0	0
140609	NEK7	mRNA	930	479.667	-1.3297	1.15384e-188	4.36289e-188
140628	GATA5	mRNA	149.997	2.66667	-6.18825	4.58987e-123	1.36118e-122
1407	CRY1	mRNA	445	39	-3.88676	0	0
140701	ABHD16B	mRNA	129.667	25	-2.74931	5.44526e-70	1.26817e-69
140710	SOGA1	mRNA	1661.16	1013.68	-1.0871	2.22607e-244	1.00379e-243
140766	ADAMTS14	mRNA	34.6667	15.3333	-1.55138	2.14752e-10	3.16094e-10
140809	SRXN1	mRNA	1412.33	831.667	-1.13851	4.85405e-224	2.07212e-223
140831	ZSWIM3	mRNA	132	85.3333	-1.00386	1.1816e-18	1.91856e-18
140838	NANP	mRNA	232.427	83.8667	-1.84511	4.16458e-77	1.00283e-76
140876	RIPOR3	mRNA	7	0.333333	-4.76682	5.10087e-07	7.08793e-07
140883	ZNF280B	mRNA	55.1467	1.66667	-5.42274	1.79346e-46	3.64259e-46
140890	SREK1	mRNA	828.08	429.887	-1.32032	2.07163e-166	7.2421e-166
141	ADPRH	mRNA	112.333	16.3333	-3.1564	2.02922e-69	4.71094e-69
1410	CRYAB	mRNA	6	0.666667	-3.54443	1.92661e-05	2.57714e-05
1412	CRYBA2	mRNA	9.66667	0	-6.23249	2.15047e-09	3.11349e-09
1415	CRYBB2	mRNA	71	17.3333	-2.40877	4.91641e-34	9.13272e-34
142	PARP1	mRNA	4548	1531	-1.94526	0	0
142680	SLC34A3	mRNA	82.3333	12.3333	-3.11342	9.49282e-51	1.97748e-50
142684	RAB40A	mRNA	26.2533	1.10667	-4.94271	1.33538e-22	2.24972e-22
142891	SAMD8	mRNA	717.693	378.47	-1.29769	9.70814e-141	3.08762e-140
143187	VTI1A	mRNA	422.783	216.497	-1.34008	7.24443e-88	1.84178e-87
143279	HECTD2	mRNA	153.333	26.6667	-2.89807	7.08167e-87	1.79227e-86
1434	CSE1L	mRNA	3829.33	403.333	-3.62155	0	0
143458	LDLRAD3	mRNA	476.49	128.387	-2.26645	8.14321e-203	3.23784e-202
1435	CSF1	mRNA	1363.67	130.667	-3.75803	0	0
1436	CSF1R	mRNA	7.33333	0.666667	-3.83394	1.17345e-06	1.61476e-06
143678	C11orf94	mRNA	9.33333	0.333333	-5.18186	4.43987e-09	6.38362e-09
143684	FAM76B	mRNA	362	74.3333	-2.65841	3.05953e-185	1.14122e-184
1438	CSF2RA	mRNA	804.52	321.98	-1.69566	2.74071e-233	1.20264e-232
143872	ARHGAP42	mRNA	901.953	261.987	-2.15806	0	0
143879	KBTBD3	mRNA	42.1233	23.3667	-1.22467	4.98013e-09	7.15429e-09
143884	CWF19L2	mRNA	393	47.3333	-3.42811	2.61629e-255	1.22509e-254
143888	POGLUT3	mRNA	774.663	225.93	-2.1522	0	0
1439	CSF2RB	mRNA	3.33333	0	-4.69643	0.000547103	0.00070049
1440	CSF3	mRNA	11	1	-3.83394	2.64327e-09	3.81844e-09
144108	SPTY2D1	mRNA	833.44	304.913	-1.82518	2.12802e-267	1.03031e-266
144110	TMEM86A	mRNA	68.6267	29.25	-1.60484	5.3069e-20	8.73488e-20
144132	DNHD1	mRNA	293.667	83	-2.1975	3.56559e-121	1.04872e-120
144193	AMDHD1	mRNA	106.667	2.66667	-5.69643	1.71292e-88	4.37067e-88
144233	BCDIN3D	mRNA	283.107	91.3467	-2.00643	2.49136e-104	6.82284e-104
144245	ALG10B	mRNA	326.573	42.95	-3.30118	5.38055e-206	2.16238e-205
144321	GLIPR1L2	mRNA	52.2567	17.75	-1.9323	9.82567e-20	1.61362e-19
144348	ZNF664	mRNA	2267.99	1214.22	-1.27589	0	0
144363	ETFRF1	mRNA	334	138	-1.64968	2.398e-94	6.28761e-94
144402	CPNE8	mRNA	574.053	5.34	-7.12271	0	0
144404	TMEM120B	mRNA	1018.96	254.513	-2.37579	0	0
144453	BEST3	mRNA	23.7067	6.5	-2.24129	1.6745e-11	2.5066e-11
144455	E2F7	mRNA	902	206.333	-2.50265	0	0
144501	KRT80	mRNA	6641.8	4117.43	-1.06433	0	0
144535	CFAP54	mRNA	20.6667	1	-4.74374	6.55056e-18	1.05475e-17
144608	C12orf60	mRNA	35.0033	3.33333	-3.76696	4.8478e-26	8.43936e-26
144715	RAD9B	mRNA	96.6633	39.0267	-1.68301	2.46569e-29	4.42152e-29
144811	LACC1	mRNA	291.307	124.963	-1.59554	9.41143e-79	2.28689e-78
144983	HNRNPA1L2	mRNA	789.91	165.8	-2.62675	0	0
145173	B3GLCT	mRNA	222.333	112	-1.36373	2.63639e-48	5.41282e-48
145282	MIPOL1	mRNA	100.877	54.4333	-1.26453	1.6973e-20	2.80272e-20
145376	PPP1R36	mRNA	27.3333	10.3333	-1.77786	5.18656e-10	7.58959e-10
145389	SLC38A6	mRNA	151.037	27.6133	-2.82597	1.6676e-83	4.15479e-83
1454	CSNK1E	mRNA	3442.86	1981.96	-1.17118	0	0
145447	ABHD12B	mRNA	7.78667	2.66333	-1.92228	0.000470383	0.000603272
145508	CEP128	mRNA	85.3333	19.3333	-2.51652	1.47898e-42	2.92852e-42
1456	CSNK1G3	mRNA	524.667	256	-1.40976	3.88891e-117	1.12686e-116
145748	LYSMD4	mRNA	253.23	95.0933	-1.78754	2.35079e-80	5.76637e-80
145773	FAM81A	mRNA	126.333	26	-2.65516	8.00095e-66	1.81438e-65
145781	GCOM1	mRNA	64.3833	31.4233	-1.40936	7.76084e-16	1.22442e-15
145788	C15orf65	mRNA	192.333	16.3333	-3.93222	5.40738e-139	1.71008e-138
145873	MESP2	mRNA	17	0.333333	-6.04693	1.81218e-15	2.84783e-15
145957	NRG4	mRNA	395.463	192.283	-1.41481	3.07564e-89	7.86927e-89
146	ADRA1D	mRNA	14	0.666667	-4.76682	1.22202e-12	1.85773e-12
146050	ZSCAN29	mRNA	427.413	144.387	-1.9402	8.0183e-150	2.64109e-149
146057	TTBK2	mRNA	799.78	96.18	-3.4303	0	0
146183	OTOA	mRNA	3.33333	0	-4.69643	0.000547103	0.00070049
146198	ZFP90	mRNA	295.343	141.827	-1.43277	2.25659e-68	5.20645e-68
146206	CARMIL2	mRNA	33.68	17.3333	-1.33285	2.33422e-08	3.31867e-08
1464	CSPG4	mRNA	1754.67	160.667	-3.82356	0	0
146429	SLC22A31	mRNA	605	0.666667	-10.2003	0	0
146434	ZNF597	mRNA	110.333	0	-9.74519	2.4868e-66	5.65916e-66
146456	TMED6	mRNA	3.33333	0	-4.69643	0.000547103	0.00070049
1465	CSRP1	mRNA	6706	1369.67	-2.66613	0	0
146542	ZNF688	mRNA	215.713	133.037	-1.0718	1.29551e-32	2.38051e-32
146562	C16orf71	mRNA	15.72	5.80333	-1.81215	1.8021e-06	2.47003e-06
1466	CSRP2	mRNA	330.333	21.3333	-4.32725	2.00505e-250	9.20166e-250
146664	MGAT5B	mRNA	885	66.6667	-4.10514	0	0
146712	B3GNTL1	mRNA	145.137	25.7267	-2.87058	1.43201e-81	3.53639e-81
146713	RBFOX3	mRNA	15.6667	6.66667	-1.60717	1.18664e-05	1.59805e-05
146822	CDRT15	mRNA	4	0.333333	-3.95947	0.000286558	0.000369912
146909	KIF18B	mRNA	420.743	237.043	-1.20229	3.94903e-74	9.38425e-74
146956	EME1	mRNA	255.883	90.68	-1.87113	2.76049e-86	6.96439e-86
147007	TMEM199	mRNA	403.513	227.733	-1.19978	6.1048e-71	1.4285e-70
147111	NOTUM	mRNA	91.6667	31	-1.93863	1.58564e-33	2.9322e-33
147463	ANKRD29	mRNA	113.263	30.4067	-2.27173	8.57443e-50	1.77648e-49
1475	CSTA	mRNA	79	6	-4.09332	1.3181e-59	2.89573e-59
147657	ZNF480	mRNA	311.163	72.6633	-2.47288	2.37811e-147	7.75712e-147
147660	ZNF578	mRNA	50.89	13.72	-2.26561	3.13447e-23	5.31097e-23
147664	ERVV-1	mRNA	11.2667	5.06667	-1.52746	0.000344567	0.000444045
1478	CSTF2	mRNA	916.667	95	-3.6449	0	0
147837	ZNF563	mRNA	31.49	3.66	-3.47948	2.50134e-22	4.20516e-22
147841	SPC24	mRNA	236.017	132.797	-1.20417	1.78407e-42	3.53015e-42
1479	CSTF3	mRNA	559.667	101	-2.84472	4.92456e-306	2.66088e-305
147923	ZNF420	mRNA	77.3333	50	-1.00367	1.50792e-11	2.25885e-11
147991	DPY19L3	mRNA	147	90.6667	-1.07168	9.57189e-23	1.61517e-22
148014	TTC9B	mRNA	16	5	-2.05258	1.66605e-07	2.33357e-07
148103	ZNF599	mRNA	11.3333	5.33333	-1.46197	0.000510594	0.000654293
148113	CILP2	mRNA	26.6667	6	-2.52651	1.85499e-14	2.88092e-14
148203	ZNF738	mRNA	165.673	12.2467	-4.13238	1.37287e-123	4.07931e-123
148206	ZNF714	mRNA	267.933	70.8867	-2.29279	1.61087e-116	4.65408e-116
148229	ATP8B3	mRNA	102.667	37.6667	-1.82111	1.83692e-34	3.42172e-34
148266	ZNF569	mRNA	57.3333	0	-8.80077	9.87866e-40	1.9168e-39
148268	ZNF570	mRNA	35.5767	17.44	-1.40304	2.37901e-09	3.44083e-09
148304	C1orf74	mRNA	137.39	28.6667	-2.63534	7.35827e-71	1.72109e-70
148362	BROX	mRNA	1859.34	289.507	-3.05762	0	0
148398	SAMD11	mRNA	427.517	231	-1.26259	3.62564e-81	8.93654e-81
148534	TLCD4	mRNA	679.157	88.6867	-3.31146	0	0
148545	NBPF4	mRNA	60.1933	0.523333	-7.22023	3.63674e-48	7.45753e-48
148641	SLC35F3	mRNA	393	38.3333	-3.73236	3.30038e-272	1.62459e-271
148789	B3GALNT2	mRNA	889.997	140.45	-3.03825	0	0
148867	SLC30A7	mRNA	1101.22	141.707	-3.33262	0	0
1489	CTF1	mRNA	69.72	2.67667	-5.07757	1.30152e-57	2.82606e-57
148979	GLIS1	mRNA	83.3333	1.66667	-6.01836	1.94818e-69	4.52405e-69
1490	CCN2	mRNA	126.333	11.3333	-3.8531	8.71998e-91	2.24784e-90
149013	NBPF12	mRNA	538.14	271.933	-1.35923	1.01935e-113	2.90613e-113
149095	DCST1	mRNA	59	8	-3.25715	2.59055e-38	4.96468e-38
1491	CTH	mRNA	779.533	131.193	-2.94542	0	0
149345	SHISA4	mRNA	315.667	197	-1.05471	9.30379e-46	1.87965e-45
149371	EXOC8	mRNA	580.49	118.293	-2.66941	4.4699e-297	2.34806e-296
149420	PDIK1L	mRNA	241.04	90.9033	-1.78137	3.19479e-76	7.66449e-76
149478	BTBD19	mRNA	22.4333	1.08	-4.75105	2.56526e-19	4.19844e-19
149603	RNF187	mRNA	6384.67	3372.67	-1.29523	0	0
1497	CTNS	mRNA	527.507	136.047	-2.32959	8.90667e-232	3.888e-231
149951	COMMD7	mRNA	1126.67	728.667	-1.00323	3.68367e-146	1.196e-145
150082	LCA5L	mRNA	37	5	-3.26203	1.11272e-24	1.91216e-24
150094	SIK1	mRNA	3003.58	6.28667	-9.27467	0	0
150221	RIMBP3C	mRNA	8.21667	1.79	-2.5731	1.74107e-05	2.3322e-05
150275	CCDC117	mRNA	650.803	332.883	-1.34171	1.88225e-134	5.84166e-134
1503	CTPS1	mRNA	1303.67	22.6667	-6.22036	0	0
150368	PHETA2	mRNA	357	1	-8.85428	4.14048e-236	1.83361e-235
150383	CDPF1	mRNA	298	125.667	-1.62021	2.79908e-82	6.93174e-82
150465	TTL	mRNA	2170.1	127.927	-4.45887	0	0
150468	CKAP2L	mRNA	715.013	130.28	-2.83086	0	0
150472	CBWD2	mRNA	651.823	173.593	-2.28327	3.89766e-279	1.95406e-278
150483	TEKT4	mRNA	49.8067	0	-8.59773	1.56092e-35	2.92804e-35
1506	CTRL	mRNA	17.0267	4.37333	-2.3355	4.95417e-09	7.1176e-09
150678	COPS9	mRNA	186	91.3333	-1.40059	2.60096e-42	5.13987e-42
150684	COMMD1	mRNA	220.907	124.463	-1.20222	9.06166e-40	1.75888e-39
150763	GPAT2	mRNA	20.8133	7.11667	-1.92274	1.07569e-08	1.53716e-08
1509	CTSD	mRNA	19213.7	10594.7	-1.2333	0	0
151011	SEPTIN10	mRNA	2706.33	795	-2.14182	0	0
151050	KANSL1L	mRNA	85.63	49.2733	-1.17181	8.1946e-16	1.29212e-15
151056	PLB1	mRNA	24.6667	1.66667	-4.26203	3.56994e-20	5.88371e-20
151195	CCNYL1	mRNA	845.853	136.247	-3.00869	0	0
151246	SGO2	mRNA	177.687	54	-2.09281	8.85436e-70	2.05928e-69
151313	FAHD2B	mRNA	1144.32	392.203	-1.91932	0	0
151393	RMDN2	mRNA	227.017	33.62	-3.12991	2.75908e-137	8.66366e-137
1514	CTSL	mRNA	3384.8	1478.08	-1.56985	0	0
151516	ASPRV1	mRNA	6.33333	1.33333	-2.62243	0.000138391	0.000180692
151613	TTC14	mRNA	478.667	27.6667	-4.4873	0	0
151648	SGO1	mRNA	357.61	118.61	-1.96667	6.42741e-128	1.94768e-127
151649	PP2D1	mRNA	4.33333	0.333333	-4.07494	0.000139872	0.000182498
151651	EFHB	mRNA	6.44667	1.33333	-2.64802	0.000110946	0.000145315
151827	LRRC34	mRNA	13.0333	6.54333	-1.36861	0.000391725	0.000503505
151871	DPPA2	mRNA	32.6667	0	-7.98921	2.38507e-25	4.12262e-25
151887	CCDC80	mRNA	175.24	102.207	-1.15235	6.26757e-30	1.12873e-29
1519	CTSO	mRNA	17.6667	0	-7.10242	2.16603e-15	3.40137e-15
1521	CTSW	mRNA	4.33333	0.333333	-4.07494	0.000139872	0.000182498
152110	NEK10	mRNA	19.3	4.22333	-2.56665	4.88049e-11	7.25408e-11
152518	NFXL1	mRNA	249	112.667	-1.51859	5.23398e-63	1.17205e-62
152559	PAQR3	mRNA	651.69	11.7233	-6.17124	0	0
152579	SCFD2	mRNA	195	42.6667	-2.5668	5.5062e-97	1.45875e-96
152687	ZNF595	mRNA	18.4367	6.90667	-1.79102	2.91271e-07	4.0645e-07
152815	THAP6	mRNA	388.89	108.947	-2.21024	6.01285e-161	2.06634e-160
152926	PPM1K	mRNA	356.883	71.39	-2.69616	2.10876e-185	7.87273e-185
153129	SLC38A9	mRNA	434.667	29.6667	-4.2475	0	0
153218	SPINK13	mRNA	64.6667	0.666667	-6.97442	2.06252e-52	4.33841e-52
153222	CREBRF	mRNA	637.817	317.153	-1.38247	6.99667e-138	2.20275e-137
153241	CEP120	mRNA	507.123	204.333	-1.68592	1.24527e-146	4.05249e-146
153339	TMEM167A	mRNA	1277.43	421.333	-1.97472	0	0
153364	MBLAC2	mRNA	230.333	102.333	-1.54495	7.17901e-60	1.57963e-59
153396	TMEM161B	mRNA	276.94	169.493	-1.08285	4.72844e-42	9.32764e-42
153443	SRFBP1	mRNA	285.85	66.1667	-2.48559	2.60968e-136	8.15494e-136
153527	ZMAT2	mRNA	1212.33	596.333	-1.3981	1.15023e-264	5.51502e-264
1536	CYBB	mRNA	43.6667	4.33333	-3.70749	9.78155e-32	1.78624e-31
153733	CCDC112	mRNA	206	111.667	-1.25795	7.98228e-40	1.54991e-39
153830	RNF145	mRNA	2126.67	660.667	-2.0611	0	0
154	ADRB2	mRNA	218.667	0	-10.7321	6.5935e-112	1.86712e-111
1540	CYLD	mRNA	1262.67	496.333	-1.7216	0	0
154064	RAET1L	mRNA	104.767	65.02	-1.06273	1.86146e-16	2.9512e-16
154214	RNF217	mRNA	416.703	1.42	-8.57149	2.00362e-284	1.0157e-283
154313	CFAP206	mRNA	18.3333	5.33333	-2.15586	7.50042e-09	1.07445e-08
155006	TMEM213	mRNA	26.4	15.0133	-1.1888	6.12791e-06	8.30773e-06
155054	ZNF425	mRNA	146.087	74.1933	-1.35197	6.27523e-32	1.14781e-31
155066	ATP6V0E2	mRNA	1144.33	195.333	-2.925	0	0
1565	CYP2D6	mRNA	8.07333	0	-5.97263	4.1615e-08	5.89715e-08
157313	CDCA2	mRNA	385.667	103	-2.27921	1.16403e-165	4.05831e-165
157570	ESCO2	mRNA	252.237	42.02	-2.96013	1.34392e-144	4.33245e-144
157680	VPS13B	mRNA	723.67	343.697	-1.4487	1.88439e-167	6.61642e-167
157695	TDRP	mRNA	34.3333	0	-8.061	2.19417e-26	3.83484e-26
157769	FAM91A1	mRNA	1406	777.667	-1.22888	1.42856e-251	6.59199e-251
157777	MCMDC2	mRNA	424.847	272.93	-1.01292	3.64032e-57	7.88002e-57
1579	CYP4A11	mRNA	6.47	1.89667	-2.1448	0.000621146	0.000793299
158	ADSL	mRNA	845.737	368.09	-1.57465	1.16202e-220	4.89833e-220
158046	NXNL2	mRNA	100.697	6.83667	-4.25508	4.58172e-77	1.10312e-76
158135	TTLL11	mRNA	121.667	32.6667	-2.27155	2.3802e-53	5.03816e-53
158219	TTC39B	mRNA	100.273	63.81	-1.02659	4.98549e-15	7.80041e-15
158248	TTC16	mRNA	27.36	3.95	-3.16665	3.2014e-18	5.16914e-18
1583	CYP11A1	mRNA	196	55.3333	-2.19914	1.36837e-81	3.37973e-81
158358	KIAA2026	mRNA	610.363	190.247	-2.0563	9.93883e-230	4.31504e-229
158401	SHOC1	mRNA	22	1.66667	-4.09697	8.35536e-18	1.34291e-17
158405	KIAA1958	mRNA	335.083	186.083	-1.22308	5.40767e-61	1.19818e-60
158511	CSAG1	mRNA	37.3567	0	-8.18276	3.08872e-28	5.49073e-28
158747	MOSPD2	mRNA	681	195.667	-2.17376	1.37805e-274	6.82932e-274
158787	RIBC1	mRNA	49.6667	30.3333	-1.08588	8.05492e-09	1.1534e-08
158809	MAGEB6	mRNA	9	0	-6.12939	7.34844e-09	1.05295e-08
158880	USP51	mRNA	40	1	-5.69643	2.65789e-34	4.94385e-34
1589	CYP21A2	mRNA	8.84	0.383333	-4.90188	1.42995e-08	2.0401e-08
159	ADSS2	mRNA	1809.33	199.667	-3.5543	0	0
159091	FAM122C	mRNA	241.18	69.6933	-2.16552	4.26194e-98	1.13375e-97
159371	SLC35G1	mRNA	121	20.6667	-2.92413	1.49776e-69	3.47952e-69
1594	CYP27B1	mRNA	74.6667	8.66667	-3.48142	1.16847e-50	2.43257e-50
1595	CYP51A1	mRNA	4943.83	1094.98	-2.54923	0	0
159686	CFAP58	mRNA	10.3333	3.33333	-2.00677	3.40543e-05	4.51845e-05
1601	DAB2	mRNA	2502.67	69.6667	-5.54136	0	0
160140	C11orf65	mRNA	12.3833	1.66667	-3.26787	2.88742e-09	4.16862e-09
1602	DACH1	mRNA	6.00667	0.336667	-4.53168	4.08642e-06	5.55932e-06
160287	LDHAL6A	mRNA	13.33	3.74333	-2.20679	5.73049e-07	7.951e-07
1604	CD55	mRNA	22638.3	3665.74	-3.00109	0	0
160418	TMTC3	mRNA	468	70	-3.11559	1.20253e-279	6.03779e-279
160419	C12orf50	mRNA	132.75	30.8733	-2.47878	3.93689e-64	8.85721e-64
160428	ALDH1L2	mRNA	1014.9	3.72667	-8.46374	0	0
160492	LMNTD1	mRNA	19.2767	3.51333	-2.83045	4.44987e-12	6.71312e-12
160518	DENND5B	mRNA	1037.22	342.59	-1.97267	0	0
160622	TAMALIN	mRNA	8.66667	3	-1.90502	0.000245195	0.000317383
160851	DGKH	mRNA	329.38	118.8	-1.84572	1.6058e-108	4.48977e-108
160897	GPR180	mRNA	800.667	249.667	-2.0557	1.41246e-300	7.51122e-300
1611	DAP	mRNA	6072.67	3675.67	-1.09883	0	0
161357	MDGA2	mRNA	5.66667	0	-5.46197	4.42673e-06	6.01912e-06
161394	SAMD15	mRNA	13.6667	3.33333	-2.41013	9.40282e-08	1.32286e-07
161424	NOP9	mRNA	721.48	445.047	-1.07151	7.74265e-105	2.1249e-104
161436	EML5	mRNA	32.58	11.89	-1.82874	4.63218e-12	6.98629e-12
161582	DNAAF4	mRNA	969.52	263.487	-2.25404	0	0
161725	OTUD7A	mRNA	74	11.3333	-3.08146	2.25528e-45	4.54653e-45
161753	ODF3L1	mRNA	42.3333	10.6667	-2.36319	1.58822e-20	2.62389e-20
161779	PGBD4	mRNA	172.657	35.3333	-2.66331	1.46494e-89	3.75389e-89
161823	ADAL	mRNA	500.633	3.23	-7.65058	0	0
161829	EXD1	mRNA	14.57	4.62	-2.03154	7.02271e-07	9.71828e-07
162	AP1B1	mRNA	1774.67	1027.33	-1.16315	1.06674e-290	5.49716e-290
162073	ITPRIPL2	mRNA	2877.17	690.36	-2.43373	0	0
1622	DBI	mRNA	2572.33	1546	-1.10904	0	0
162239	ZFP1	mRNA	428.347	138.823	-2.00003	3.42911e-156	1.16017e-155
162282	ANKFN1	mRNA	16.1333	3.73333	-2.48601	3.54578e-09	5.10945e-09
162394	SLFN5	mRNA	2280.27	423.183	-2.80435	0	0
162466	PHOSPHO1	mRNA	22.6667	2.66667	-3.46197	1.88481e-16	2.98794e-16
162515	SLC16A11	mRNA	24.6667	5.66667	-2.49649	2.51916e-13	3.86352e-13
162681	C18orf54	mRNA	116.667	3.66667	-5.36628	3.87717e-96	1.02346e-95
1629	DBT	mRNA	509.96	95.6367	-2.78925	1.60559e-273	7.93124e-273
162962	ZNF836	mRNA	90.0167	18.23	-2.67838	7.52286e-48	1.53964e-47
162966	ZNF600	mRNA	178.507	89.9767	-1.36286	4.30815e-39	8.30846e-39
162967	ZNF320	mRNA	814.837	63.4967	-4.05626	0	0
163049	ZNF791	mRNA	613.41	257.32	-1.62779	2.10452e-168	7.425e-168
163051	ZNF709	mRNA	31.4033	11.4367	-1.83176	1.06077e-11	1.59186e-11
163059	ZNF433	mRNA	39.15	5.65667	-3.16549	2.22723e-25	3.85257e-25
163071	ZNF114	mRNA	86.61	18.8433	-2.57498	3.03843e-44	6.08156e-44
163081	ZNF567	mRNA	96.65	45.48	-1.46204	3.3574e-24	5.74369e-24
163126	EID2	mRNA	254	90	-1.87134	1.12164e-85	2.81919e-85
163131	ZNF780B	mRNA	135.68	72	-1.28864	9.07569e-28	1.60673e-27
163227	ZNF100	mRNA	111.8	7.15333	-4.34066	3.30427e-86	8.33378e-86
163255	ZNF540	mRNA	20.6667	0	-7.3287	1.71821e-17	2.7533e-17
163259	DENND2C	mRNA	161.433	17.92	-3.5458	6.86705e-109	1.92257e-108
1634	DCN	mRNA	88.3333	0	-9.42435	8.34829e-56	1.79418e-55
163486	DENND1B	mRNA	398.35	172	-1.58613	4.31027e-106	1.18952e-105
163590	TOR1AIP2	mRNA	1356.15	587.433	-1.58152	0	0
163688	CALML6	mRNA	33.57	5.37333	-3.01779	4.16852e-21	6.92489e-21
163782	KANK4	mRNA	40.0267	8.28333	-2.64718	5.98392e-22	1.00239e-21
163786	SASS6	mRNA	485.873	38	-4.05101	0	0
163859	SDE2	mRNA	462.15	251.357	-1.25313	1.38013e-86	3.48452e-86
163882	CNST	mRNA	737.637	93.0567	-3.36123	0	0
1639	DCTN1	mRNA	2770.33	1248	-1.52495	0	0
164	AP1G1	mRNA	2305.33	1287.67	-1.21472	0	0
164118	TTC24	mRNA	8.45	2.38333	-2.20047	7.06918e-05	9.30694e-05
1642	DDB1	mRNA	6347	3403.33	-1.27363	0	0
164592	CCDC116	mRNA	12	1	-3.95947	3.33339e-10	4.8925e-10
164684	WBP2NL	mRNA	4.66667	0.333333	-4.18186	6.85105e-05	9.02576e-05
164781	DAW1	mRNA	6.66667	0	-5.69643	6.16967e-07	8.55119e-07
165055	CCDC138	mRNA	256.087	20.11	-4.04515	1.31471e-187	4.95337e-187
165082	ADGRF3	mRNA	9.02333	1.84333	-2.66585	4.44134e-06	6.03825e-06
1653	DDX1	mRNA	1571	570	-1.83715	0	0
1654	DDX3X	mRNA	10383	3223.67	-2.06195	0	0
1655	DDX5	mRNA	9007.61	1360.11	-3.10192	0	0
165631	PARP15	mRNA	253.13	134.37	-1.28817	2.68839e-50	5.58572e-50
1657	DMXL1	mRNA	548.21	317.287	-1.16345	3.16715e-91	8.18059e-91
165829	GPR156	mRNA	105.333	3.33333	-5.35636	5.80538e-87	1.47036e-86
1660	DHX9	mRNA	4433	616.667	-3.22022	0	0
1662	DDX10	mRNA	774	75.3333	-3.73548	0	0
1663	DDX11	mRNA	1397.33	527	-1.78131	0	0
166378	SPATA5	mRNA	183.543	44.9833	-2.40316	6.24168e-85	1.56414e-84
166379	BBS12	mRNA	118	75	-1.02833	1.85008e-17	2.96306e-17
1665	DHX15	mRNA	1831	1053.67	-1.17172	2.30172e-303	1.23338e-302
166614	DCLK2	mRNA	195	0	-10.5668	1.2974e-102	3.52264e-102
166815	TIGD2	mRNA	151.333	38.3333	-2.35556	9.16594e-69	2.11856e-68
166824	RASSF6	mRNA	134.3	6.35333	-4.77631	2.47861e-107	6.89345e-107
166929	SGMS2	mRNA	628	101.333	-3.00616	0	0
166968	MIER3	mRNA	560.247	298.297	-1.28382	1.66406e-108	4.65113e-108
167127	UGT3A2	mRNA	4.66667	0	-5.18186	3.34613e-05	4.44397e-05
1674	DES	mRNA	40.3333	19	-1.46048	5.72276e-11	8.49622e-11
1675	CFD	mRNA	1271.29	366.36	-2.16947	0	0
1676	DFFA	mRNA	1650.54	741.94	-1.52807	0	0
167691	LCA5	mRNA	102	14.6667	-3.17246	1.74311e-63	3.91118e-63
1677	DFFB	mRNA	171.943	84.8633	-1.39322	6.02885e-39	1.16136e-38
1678	TIMM8A	mRNA	170.07	61.02	-1.85328	3.019e-57	6.53761e-57
168400	DDX53	mRNA	125.29	0	-9.92859	3.58149e-73	8.47612e-73
168448	CDC14C	mRNA	32.5067	17.1833	-1.29423	8.14658e-08	1.14833e-07
168451	THAP5	mRNA	600.28	384.547	-1.01698	1.58719e-80	3.89728e-80
168455	CCDC71L	mRNA	551.333	341.333	-1.06625	6.16223e-80	1.50717e-79
168620	BHLHA15	mRNA	52	1.66667	-5.33798	7.84807e-44	1.56654e-43
1687	GSDME	mRNA	1082.8	1.65667	-9.72678	0	0
168850	ZNF800	mRNA	648.667	317.667	-1.40447	1.52582e-143	4.90192e-143
169611	OLFML2A	mRNA	526.25	84.9833	-3.005	9.10251e-304	4.88693e-303
169834	ZNF883	mRNA	17.6667	0.64	-5.16132	7.12041e-16	1.1238e-15
169981	SPIN3	mRNA	385.667	60.3333	-3.05083	2.14821e-226	9.23367e-226
170487	ACTL10	mRNA	27.3333	7.33333	-2.27262	3.1019e-13	4.75031e-13
170506	DHX36	mRNA	1168.09	326.107	-2.21524	0	0
170679	PSORS1C1	mRNA	223.667	19	-3.93178	2.69369e-161	9.27024e-161
170689	ADAMTS15	mRNA	228.333	46.6667	-2.66518	6.65404e-118	1.93176e-117
170690	ADAMTS16	mRNA	93	0	-9.49863	4.33583e-58	9.44758e-58
170712	COX7B2	mRNA	134.333	0	-10.0291	3.33334e-77	8.0324e-77
170958	ZNF525	mRNA	130.747	2.11333	-6.32561	3.91454e-107	1.0869e-106
170959	ZNF431	mRNA	417.253	128.99	-2.06817	7.40123e-159	2.52182e-158
171024	SYNPO2	mRNA	46.6133	11.6067	-2.38029	1.28592e-22	2.16683e-22
171389	NLRP6	mRNA	11.6667	1.33333	-3.50379	2.9919e-09	4.31761e-09
171392	ZNF675	mRNA	124.19	5.75667	-4.80568	1.3327e-99	3.57463e-99
171483	FAM9B	mRNA	54.7233	4.49333	-3.9808	3.59599e-41	7.04246e-41
171546	SPTSSA	mRNA	862.97	429.103	-1.38249	7.66561e-186	2.86693e-185
171568	POLR3H	mRNA	461.667	191.913	-1.6409	1.08434e-128	3.29476e-128
171586	ABHD3	mRNA	520.333	279.337	-1.27194	1.72079e-99	4.61338e-99
1717	DHCR7	mRNA	6115.67	989	-3.00297	0	0
1718	DHCR24	mRNA	7608.67	1271	-2.95618	0	0
1719	DHFR	mRNA	522.96	329.197	-1.04226	3.2432e-73	7.67765e-73
1723	DHODH	mRNA	241.453	82.2767	-1.92769	8.98864e-85	2.25051e-84
1734	DIO2	mRNA	15.7533	1.33333	-3.93705	6.70667e-13	1.02279e-12
1736	DKC1	mRNA	1392.33	894.667	-1.01259	6.79823e-183	2.51623e-182
1737	DLAT	mRNA	1934.26	178.307	-3.81385	0	0
1738	DLD	mRNA	1317.67	804.333	-1.08662	3.83247e-194	1.47941e-193
1740	DLG2	mRNA	102.333	27	-2.29675	9.75144e-46	1.96985e-45
1745	DLX1	mRNA	88	3	-5.24897	9.93465e-73	2.34622e-72
1746	DLX2	mRNA	78	12	-3.07494	1.2212e-47	2.4969e-47
1747	DLX3	mRNA	62.3333	24.6667	-1.71195	6.31003e-20	1.03789e-19
1748	DLX4	mRNA	460.667	120.333	-2.31119	8.80581e-201	3.47826e-200
175	AGA	mRNA	222	121.667	-1.24213	5.6212e-42	1.10809e-41
1755	DMBT1	mRNA	339	1.66667	-8.04268	5.40427e-245	2.44216e-244
1756	DMD	mRNA	2192.33	0.333333	-13.0577	0	0
1763	DNA2	mRNA	320.313	31.7533	-3.70901	2.81731e-221	1.19118e-220
1776	DNASE1L3	mRNA	3.33333	0	-4.69643	0.000547103	0.00070049
178	AGL	mRNA	865.667	74.3333	-3.91623	0	0
1783	DYNC1LI2	mRNA	1687.67	908.667	-1.26771	0	0
1786	DNMT1	mRNA	1811.33	486.667	-2.27055	0	0
1787	TRDMT1	mRNA	77.2	26.0567	-1.94145	1.49593e-28	2.66633e-28
1789	DNMT3B	mRNA	231	105	-1.51201	3.19213e-58	6.96183e-58
1794	DOCK2	mRNA	15.6667	0	-6.92909	5.96146e-14	9.20495e-14
1795	DOCK3	mRNA	52.6667	30.6667	-1.15472	4.3599e-10	6.38492e-10
1796	DOK1	mRNA	96	24.6667	-2.33498	7.71442e-44	1.54023e-43
1797	DXO	mRNA	981.44	169.34	-2.90948	0	0
1802	DPH2	mRNA	999.667	135.667	-3.25589	0	0
1806	DPYD	mRNA	273.29	0	-10.3757	2.84077e-147	9.26447e-147
1810	DR1	mRNA	2763.48	596.327	-2.58681	0	0
1816	DRD5	mRNA	3.66667	0.333333	-3.83394	0.000589091	0.000753104
1821	DRP2	mRNA	11	0.333333	-5.4189	1.63145e-10	2.40428e-10
183	AGT	mRNA	5.33333	0	-5.3745	8.63413e-06	1.16716e-05
1836	SLC26A2	mRNA	432.423	27.8767	-4.32982	0	0
1841	DTYMK	mRNA	354.22	192.003	-1.25802	3.36299e-67	7.69998e-67
1842	ECM2	mRNA	108	0.333333	-8.71435	5.42564e-74	1.28859e-73
1843	DUSP1	mRNA	4070.34	476	-3.47062	0	0
1844	DUSP2	mRNA	130	27	-2.64198	2.50962e-67	5.74999e-67
1846	DUSP4	mRNA	4196.64	817.72	-2.73406	0	0
1848	DUSP6	mRNA	964.333	403.333	-1.63206	1.55763e-264	7.46412e-264
1849	DUSP7	mRNA	1133	664.003	-1.14539	7.18458e-182	2.65164e-181
1852	DUSP9	mRNA	426	61.3333	-3.17061	8.39206e-259	3.96718e-258
1854	DUT	mRNA	1504	627.667	-1.63524	0	0
1861	TOR1A	mRNA	1491	676.333	-1.51498	0	0
1869	E2F1	mRNA	959.667	175.333	-2.82694	0	0
1870	E2F2	mRNA	217.217	107.707	-1.38653	2.13235e-48	4.38277e-48
1871	E2F3	mRNA	732.667	244.667	-1.95684	3.18138e-258	1.50056e-257
1874	E2F4	mRNA	1718.67	847.35	-1.39476	0	0
1876	E2F6	mRNA	329.333	186.667	-1.19359	8.90966e-58	1.93636e-57
1879	EBF1	mRNA	19.18	4.05333	-2.61693	3.4847e-11	5.19047e-11
1880	GPR183	mRNA	4.33333	0.333333	-4.07494	0.000139872	0.000182498
1890	TYMP	mRNA	715.343	204.083	-2.18398	5.30289e-290	2.72852e-289
1894	ECT2	mRNA	975.95	544.42	-1.21659	1.53502e-172	5.48594e-172
19	ABCA1	mRNA	561.667	129.667	-2.48941	2.65252e-266	1.27763e-265
1901	S1PR1	mRNA	31	0	-7.91366	2.66409e-24	4.56177e-24
1909	EDNRA	mRNA	89	0	-9.4352	3.92086e-56	8.4384e-56
1910	EDNRB	mRNA	54.3367	2.03333	-5.11451	2.28063e-45	4.59707e-45
1917	EEF1A2	mRNA	6920.33	2456.67	-1.86864	0	0
192111	PGAM5	mRNA	1121.55	433.34	-1.74642	0	0
192683	SCAMP5	mRNA	239	129	-1.26414	2.89892e-46	5.87719e-46
1939	EIF2D	mRNA	1548.67	562.667	-1.83518	0	0
1955	MEGF9	mRNA	260.95	47.8167	-2.82269	1.0943e-142	3.50622e-142
1956	EGFR	mRNA	7798.33	4590	-1.13918	0	0
195828	ZNF367	mRNA	295.333	102	-1.90828	6.68988e-102	1.81027e-101
196074	METTL15	mRNA	585.673	215.43	-1.81738	1.92717e-187	7.25603e-187
1961	EGR4	mRNA	36.3333	18	-1.3878	2.19101e-09	3.1711e-09
196294	IMMP1L	mRNA	107.233	26.9033	-2.3694	1.38784e-49	2.86937e-49
196374	KRT78	mRNA	17.6667	4.33333	-2.40199	1.38659e-09	2.01552e-09
196383	RILPL2	mRNA	235.927	83.75	-1.86868	1.44752e-79	3.53369e-79
1964	EIF1AX	mRNA	3954	2302.67	-1.15451	0	0
196415	C12orf77	mRNA	9.48333	3.54	-1.79615	0.000228009	0.00029549
196441	ZFC3H1	mRNA	2205.33	551.333	-2.3745	0	0
196483	EEF2KMT	mRNA	664.573	107.997	-2.99595	0	0
1965	EIF2S1	mRNA	1463.69	764.983	-1.31061	3.02117e-289	1.55355e-288
196500	PIANP	mRNA	16.6167	5.50333	-1.96876	2.10125e-07	2.93851e-07
196528	ARID2	mRNA	783.333	368	-1.46442	5.317e-184	1.9745e-183
1967	EIF2B1	mRNA	1579.25	280.78	-2.86623	0	0
1969	EPHA2	mRNA	5928.85	2822.47	-1.4453	0	0
196993	CT62	mRNA	10.3333	2	-2.74374	6.12658e-07	8.49357e-07
196996	GRAMD2A	mRNA	14.3333	5.33333	-1.80077	5.64391e-06	7.65651e-06
197131	UBR1	mRNA	804.667	174.667	-2.57829	0	0
197135	PATL2	mRNA	21.3333	4.55	-2.60368	3.23634e-12	4.8916e-12
197258	FCSK	mRNA	448.763	69.2433	-3.07071	1.10812e-264	5.3146e-264
197259	MLKL	mRNA	2730.67	327	-3.43639	0	0
197320	ZNF778	mRNA	627.647	41.5033	-4.29316	0	0
197322	ACSF3	mRNA	816.327	300.287	-1.81731	2.02926e-260	9.61725e-260
197342	EME2	mRNA	53.6667	12	-2.5355	1.30355e-27	2.3051e-27
1977	EIF4E	mRNA	766.843	303.653	-1.71101	2.8008e-225	1.20019e-224
1982	EIF4G2	mRNA	18532.3	7973	-1.59135	0	0
1983	EIF5	mRNA	5056.33	1888.67	-1.79523	0	0
199221	DZIP1L	mRNA	143.67	6.7	-4.79696	7.52288e-115	2.15645e-114
199746	U2AF1L4	mRNA	73.3333	24	-1.98594	5.58153e-28	9.90225e-28
199777	ZNF626	mRNA	13.0933	5.94333	-1.51399	0.000126362	0.000165224
1998	ELF2	mRNA	429.17	210.5	-1.40223	2.07161e-95	5.44879e-95
199857	ALG14	mRNA	252.183	75.5233	-2.11398	1.75624e-99	4.70767e-99
199870	FAM76A	mRNA	166.13	87.13	-1.30558	2.80955e-34	5.22364e-34
200014	CC2D1B	mRNA	1312.35	767.48	-1.14846	3.15836e-211	1.28902e-210
200030	NBPF11	mRNA	965.253	295.407	-2.08271	0	0
200081	TXLNA	mRNA	1976.33	810.957	-1.65963	0	0
200159	C1orf100	mRNA	6.64667	0.676667	-3.67062	5.18897e-06	7.04387e-06
200172	SLFNL1	mRNA	20	5	-2.3745	1.5406e-10	2.27219e-10
200185	KRTCAP2	mRNA	2170.33	908.667	-1.6306	0	0
200205	IBA57	mRNA	254.097	109.803	-1.58496	2.74101e-68	6.31978e-68
200350	FOXD4L1	mRNA	8.12	0.503333	-4.3864	1.05568e-07	1.48421e-07
2004	ELK3	mRNA	1288.67	120.667	-3.79128	0	0
200407	CREG2	mRNA	1274.71	450.07	-1.87645	0	0
2005	ELK4	mRNA	964.613	320.243	-1.96529	0	0
200576	PIKFYVE	mRNA	1087.81	185.5	-2.92644	0	0
200728	TMEM17	mRNA	112.51	35.1767	-2.05187	9.08606e-44	1.81258e-43
200810	ALG1L	mRNA	55.6933	28.5133	-1.34037	5.46134e-13	8.3378e-13
200844	CFAP20DC	mRNA	129	6	-4.80077	2.38183e-103	6.49222e-103
200894	ARL13B	mRNA	397.67	20.3133	-4.66558	0	0
200895	DHFR2	mRNA	187.09	35.6667	-2.76559	9.37891e-101	2.52654e-100
2009	EML1	mRNA	261.333	104	-1.70381	1.26583e-77	3.05731e-77
200942	KLHDC8B	mRNA	227	12	-4.61609	8.69462e-178	3.16382e-177
201232	SLC16A13	mRNA	268.667	130	-1.42181	1.14407e-61	2.54432e-61
201294	UNC13D	mRNA	3359.33	1083	-2.00765	0	0
2014	EMP3	mRNA	1543.33	596.333	-1.74636	0	0
2015	ADGRE1	mRNA	16.6667	0.666667	-5.01836	5.68197e-15	8.88105e-15
201562	HACD2	mRNA	2423.36	809.877	-1.95574	0	0
201626	PDE12	mRNA	846.193	351.363	-1.64253	1.66719e-234	7.34636e-234
201627	DENND6A	mRNA	644.54	413.173	-1.01603	3.41489e-86	8.61019e-86
201633	TIGIT	mRNA	44.52	2.98	-4.27557	3.7811e-35	7.07143e-35
201725	C4orf46	mRNA	248.333	115	-1.48515	7.243e-61	1.60357e-60
201799	TMEM154	mRNA	816.74	50.1133	-4.40111	0	0
2019	EN1	mRNA	35.3333	5	-3.19553	3.02785e-23	5.13187e-23
201931	TMEM192	mRNA	550.067	258.16	-1.46585	5.37782e-130	1.64146e-129
201965	RWDD4	mRNA	462.333	138.333	-2.11529	7.32052e-181	2.69412e-180
201973	PRIMPOL	mRNA	174.957	44.0167	-2.36538	1.37613e-79	3.36087e-79
202	CRYBG1	mRNA	511.207	272.113	-1.2842	3.18909e-99	8.53623e-99
202018	TAPT1	mRNA	302.333	93	-2.07534	3.67586e-116	1.05965e-115
2021	ENDOG	mRNA	511.357	214.093	-1.63059	4.5755e-141	1.45687e-140
202151	RANBP3L	mRNA	10.0767	0.61	-4.42057	2.95951e-09	4.2716e-09
2022	ENG	mRNA	1427.67	5.33333	-8.43891	0	0
202243	CCDC125	mRNA	371.093	109.06	-2.14116	8.59545e-148	2.80537e-147
202374	STK32A	mRNA	63.34	3.54	-4.5358	1.28067e-50	2.66548e-50
2027	ENO3	mRNA	189.333	88	-1.47986	1.35669e-46	2.75816e-46
2029	ENSA	mRNA	3376.91	1641.19	-1.41547	0	0
203	AK1	mRNA	1029.46	646.117	-1.04652	3.36632e-143	1.08024e-142
203100	HTRA4	mRNA	25.1	14.15	-1.20139	8.74122e-06	1.18116e-05
203190	LGI3	mRNA	8.66667	2	-2.48998	1.48275e-05	1.99062e-05
203197	TMEM268	mRNA	462.203	155.53	-1.94584	1.81025e-162	6.24782e-162
203228	C9orf72	mRNA	332	82.6667	-2.38031	2.24917e-150	7.43607e-150
203238	CCDC171	mRNA	98.9333	18.3333	-2.80649	5.87447e-55	1.25625e-54
203413	CT83	mRNA	217	40	-2.81413	1.25494e-118	3.65526e-118
2039	DMTN	mRNA	723.667	2.66667	-8.45865	0	0
2040	STOM	mRNA	2404.83	1000.06	-1.64036	0	0
2045	EPHA7	mRNA	3.33333	0	-4.69643	0.000547103	0.00070049
204851	HIPK1	mRNA	1447	663	-1.50049	0	0
2052	EPHX1	mRNA	1096.2	387.487	-1.8748	0	0
205251	MTLN	mRNA	172.293	94.7367	-1.23738	8.95321e-33	1.64678e-32
205327	C2orf69	mRNA	247.46	92.0033	-1.80194	2.02475e-79	4.93996e-79
2054	STX2	mRNA	316	194.173	-1.07708	2.44823e-47	4.99599e-47
2057	EPOR	mRNA	383	172.333	-1.52665	1.2187e-96	3.22207e-96
205717	USF3	mRNA	347.293	184.34	-1.28829	2.42847e-68	5.60147e-68
2058	EPRS1	mRNA	6726	600.667	-3.85962	0	0
205860	TRIML2	mRNA	21.1033	5.51	-2.31185	9.67889e-11	1.43241e-10
206358	SLC36A1	mRNA	282.45	149.89	-1.2886	6.08043e-56	1.30711e-55
2066	ERBB4	mRNA	4.66667	0	-5.18186	3.34613e-05	4.44397e-05
2068	ERCC2	mRNA	393.823	230.16	-1.14942	7.88992e-65	1.78055e-64
2069	EREG	mRNA	1303.35	222.023	-2.92795	0	0
2070	EYA4	mRNA	36.3333	0	-8.14269	1.29582e-27	2.29166e-27
2071	ERCC3	mRNA	1914.67	584.667	-2.08591	0	0
2072	ERCC4	mRNA	397.997	40.4867	-3.67174	1.89324e-272	9.32479e-272
2074	ERCC6	mRNA	987.667	294.707	-2.11925	0	0
2098	ESD	mRNA	646	369	-1.18242	6.68993e-110	1.88175e-109
2099	ESR1	mRNA	38.5467	16.9933	-1.55614	1.92813e-11	2.88345e-11
21	ABCA3	mRNA	1837	566.333	-2.07213	0	0
2101	ESRRA	mRNA	815.503	497.907	-1.08632	7.18431e-121	2.10864e-120
2107	ETF1	mRNA	3600.33	846	-2.46391	0	0
2110	ETFDH	mRNA	263.587	46.96	-2.86328	3.5034e-146	1.13813e-145
2115	ETV1	mRNA	283.667	22.6667	-4.02006	8.07636e-207	3.25279e-206
2119	ETV5	mRNA	1207.33	488	-1.68138	0	0
2122	MECOM	mRNA	692.197	380.847	-1.23648	4.3458e-126	1.30537e-125
2124	EVI2B	mRNA	134	7.66667	-4.50199	1.10533e-104	3.03151e-104
2130	EWSR1	mRNA	3552.33	1853.67	-1.31289	0	0
2132	EXT2	mRNA	1711.79	1108.9	-1.00089	3.71857e-220	1.56358e-219
2135	EXTL2	mRNA	623	20.6667	-5.28836	0	0
214	ALCAM	mRNA	3108.67	0.666667	-12.5615	0	0
2146	EZH2	mRNA	1181.18	216.433	-2.82273	0	0
2149	F2R	mRNA	548.87	113.847	-2.64388	3.90619e-278	1.95484e-277
215	ABCD1	mRNA	1108	644	-1.15733	7.59215e-181	2.79287e-180
2151	F2RL2	mRNA	26.9333	3.16	-3.4659	2.84893e-19	4.66045e-19
2157	F8	mRNA	103.333	43.3333	-1.62826	7.00739e-30	1.26169e-29
2170	FABP3	mRNA	462.06	10.14	-5.88445	0	0
2172	FABP6	mRNA	9.33333	3	-2.01193	7.96447e-05	0.000104684
2175	FANCA	mRNA	998.827	295.32	-2.13246	0	0
2177	FANCD2	mRNA	439.33	162.377	-1.81046	2.17482e-140	6.90904e-140
2178	FANCE	mRNA	376.007	130	-1.90675	4.60239e-129	1.4002e-128
2181	ACSL3	mRNA	3253.33	1310.33	-1.68649	0	0
2182	ACSL4	mRNA	3244.67	157.333	-4.74068	0	0
2187	FANCB	mRNA	130.453	15.0267	-3.49244	2.39769e-87	6.08378e-87
2188	FANCF	mRNA	161.763	9.49	-4.46584	1.60941e-125	4.82305e-125
219	ALDH1B1	mRNA	345.73	219.41	-1.03052	3.77231e-48	7.73364e-48
2191	FAP	mRNA	13.6667	0	-6.73206	1.78261e-12	2.70517e-12
2192	FBLN1	mRNA	4208.33	10.3333	-9.0443	0	0
219285	SAMD9L	mRNA	560.243	3.39333	-7.74171	0	0
2193	FARSA	mRNA	2754	1748	-1.03033	0	0
2194	FASN	mRNA	15993.7	3349	-2.6302	0	0
219539	YPEL4	mRNA	8.33333	1.33333	-3.01836	2.62825e-06	3.58631e-06
219654	ZCCHC24	mRNA	284	84.3333	-2.12622	1.36169e-112	3.86508e-112
219899	TBCEL	mRNA	318.667	153.667	-1.42675	3.58124e-73	8.4767e-73
2199	FBLN2	mRNA	363	26	-4.17789	5.58586e-270	2.73121e-269
219931	TPCN2	mRNA	240.667	123.667	-1.33508	1.57225e-50	3.27114e-50
2200	FBN1	mRNA	3645.67	1.33333	-11.7914	0	0
220002	CYB561A3	mRNA	1056.34	184.307	-2.89339	0	0
220042	DDIAS	mRNA	254	33.3333	-3.3043	8.34989e-161	2.86772e-160
2201	FBN2	mRNA	1285.33	116	-3.84445	0	0
220134	SKA1	mRNA	234.053	88.02	-1.78544	2.70172e-74	6.42475e-74
2202	EFEMP1	mRNA	1198	0.333333	-12.1859	0	0
2203	FBP1	mRNA	6.66667	1.33333	-2.69643	7.21323e-05	9.49436e-05
220359	TIGD3	mRNA	28	13	-1.48142	3.46191e-08	4.91323e-08
2208	FCER2	mRNA	5	0.333333	-4.28139	3.36741e-05	4.46923e-05
220869	CBWD5	mRNA	612.943	134.31	-2.56469	3.09617e-300	1.64337e-299
220963	SLC16A9	mRNA	36.33	14.3233	-1.7173	2.70465e-12	4.09313e-12
220972	MARCHF8	mRNA	1088.88	675.217	-1.06393	1.97638e-155	6.67728e-155
220988	HNRNPA3	mRNA	2815.33	1331.21	-1.45507	0	0
220992	ZNF485	mRNA	54.0667	21.2233	-1.72359	1.21012e-17	1.94236e-17
221	ALDH3B1	mRNA	2030.39	815.38	-1.69071	0	0
221035	REEP3	mRNA	1424.09	694.41	-1.41069	0	0
221143	EEF1AKMT1	mRNA	56.6667	23.3233	-1.65523	1.76777e-17	2.8323e-17
221150	SKA3	mRNA	365.667	157.333	-1.59121	5.44607e-98	1.4483e-97
221154	MICU2	mRNA	423	169.667	-1.69246	2.65887e-123	7.88936e-123
221264	AK9	mRNA	123.333	27	-2.56604	5.1931e-62	1.15658e-61
221294	NT5DC1	mRNA	659.333	325.333	-1.39359	3.47019e-144	1.11634e-143
221302	ZUP1	mRNA	224.333	46.6667	-2.63968	1.07469e-114	3.0759e-114
221336	BEND6	mRNA	91.5467	24	-2.30598	2.72431e-41	5.33846e-41
221395	ADGRF5	mRNA	4	0	-4.95947	0.000133243	0.000174065
221421	RSPH9	mRNA	13.5833	6.92333	-1.3468	0.000349637	0.000450406
221468	TMEM217	mRNA	200.123	14.96	-4.11621	1.52465e-148	4.9965e-148
221477	C6orf89	mRNA	1858.78	905.94	-1.41137	0	0
221491	SMIM29	mRNA	775	289	-1.79763	1.05444e-243	4.74331e-243
221504	ZBTB9	mRNA	334	92.3333	-2.22943	5.63693e-140	1.78806e-139
221656	KDM1B	mRNA	708.333	322.667	-1.50889	4.72807e-174	1.69986e-173
221662	RBM24	mRNA	158.667	3.66667	-5.80989	1.06678e-130	3.26501e-130
221687	RNF182	mRNA	806.92	0.673333	-10.6014	0	0
221692	PHACTR1	mRNA	16	3	-2.78954	3.86261e-10	5.66258e-10
221710	SMIM13	mRNA	720.333	157.667	-2.56629	0	0
2218	FKTN	mRNA	655.587	65.6867	-3.69362	0	0
221806	VWDE	mRNA	31	0.666667	-5.91366	5.98879e-27	1.0527e-26
221830	POLR1F	mRNA	718.667	225.333	-2.04777	1.10807e-268	5.38505e-268
221833	SP8	mRNA	16	0	-6.95947	3.41212e-14	5.28191e-14
221914	GPC2	mRNA	28	9.33333	-1.95947	1.86362e-11	2.78797e-11
221960	CCZ1B	mRNA	2047.55	737.313	-1.84806	0	0
2220	FCN2	mRNA	4	0.333333	-3.95947	0.000286558	0.000369912
2222	FDFT1	mRNA	5823.84	2381.68	-1.6645	0	0
222223	ELAPOR2	mRNA	201.333	0.826667	-8.30257	1.42038e-142	4.54754e-142
2224	FDPS	mRNA	8187.33	751.333	-3.82037	0	0
222487	ADGRG3	mRNA	29.7467	1.86333	-4.37127	2.75514e-24	4.71624e-24
222658	KCTD20	mRNA	2176.72	1185.21	-1.25152	0	0
223	ALDH9A1	mRNA	1358.33	454	-1.95558	0	0
2230	FDX1	mRNA	457.63	116.127	-2.35299	9.84578e-204	3.92687e-203
223117	SEMA3D	mRNA	3.33333	0	-4.69643	0.000547103	0.00070049
2235	FECH	mRNA	414.65	91.2133	-2.55908	2.64329e-203	1.0525e-202
2237	FEN1	mRNA	2214.67	402.333	-2.83513	0	0
2241	FER	mRNA	672.303	129.15	-2.75457	0	0
2247	FGF2	mRNA	2697.37	92.8567	-5.23491	0	0
2252	FGF7	mRNA	17.6667	7.33333	-1.64299	2.29585e-06	3.13655e-06
2257	FGF12	mRNA	8.33333	1.66667	-2.69643	9.0953e-06	1.22812e-05
2258	FGF13	mRNA	138.89	32.54	-2.46816	1.07941e-66	2.46372e-66
2260	FGFR1	mRNA	1223.15	519.153	-1.61088	0	0
2262	GPC5	mRNA	138.193	12.8867	-3.79724	3.55325e-98	9.45529e-98
2268	FGR	mRNA	5.92333	1.62667	-2.23899	0.000771274	0.000981903
2271	FH	mRNA	2043	311.333	-3.08866	0	0
2273	FHL1	mRNA	68.6667	9.33333	-3.25365	2.89098e-44	5.78713e-44
22795	NID2	mRNA	11.6967	0.333333	-5.50749	4.17944e-11	6.21483e-11
22796	COG2	mRNA	610	150.667	-2.39195	4.1295e-276	2.05558e-275
22797	TFEC	mRNA	5.33333	0	-5.3745	8.63413e-06	1.16716e-05
2280	FKBP1A	mRNA	4846.67	1994.67	-1.65535	0	0
22803	XRN2	mRNA	1501.67	648	-1.587	0	0
22808	MRAS	mRNA	426.5	20.05	-4.78538	0	0
22821	RASA3	mRNA	2052.33	1023	-1.37896	0	0
22823	MTF2	mRNA	646.333	150.333	-2.47862	1.27926e-304	6.89005e-304
22824	HSPA4L	mRNA	966.297	175.917	-2.83208	0	0
22826	DNAJC8	mRNA	2594	792	-2.08611	0	0
22832	CEP162	mRNA	72.6667	10	-3.2358	1.58944e-46	3.22938e-46
22835	ZFP30	mRNA	157.923	13.93	-3.87746	1.82211e-113	5.18599e-113
22836	RHOBTB3	mRNA	364.5	200.89	-1.23402	4.27685e-67	9.78572e-67
22841	RAB11FIP2	mRNA	455.333	154.667	-1.93227	1.27273e-158	4.3348e-158
22845	DOLK	mRNA	771	39.6667	-4.65524	0	0
22846	VASH1	mRNA	756.333	118	-3.05474	0	0
22847	ZNF507	mRNA	318.457	193.817	-1.09091	1.18431e-48	2.43688e-48
22848	AAK1	mRNA	700.493	169.43	-2.42219	0	0
22852	ANKRD26	mRNA	173.507	104.18	-1.11042	4.96578e-28	8.81262e-28
22861	NLRP1	mRNA	241	5	-5.96547	2.97143e-197	1.15712e-196
22862	FNDC3A	mRNA	2287	572	-2.37387	0	0
22868	FASTKD2	mRNA	712.093	221.6	-2.05861	4.77352e-268	2.3145e-267
22869	ZNF510	mRNA	284.667	103.333	-1.83647	2.00775e-93	5.24067e-93
22873	DZIP1	mRNA	325.583	11.13	-5.24501	1.03504e-263	4.94998e-263
22884	WDR37	mRNA	297.607	66.58	-2.53475	5.80248e-145	1.87452e-144
22889	KHDC4	mRNA	1347.33	515	-1.76197	0	0
2289	FKBP5	mRNA	367.913	25.84	-4.20619	1.31036e-274	6.49577e-274
22891	ZNF365	mRNA	84.7067	5.52333	-4.31337	1.43911e-65	3.25908e-65
22894	DIS3	mRNA	2179.51	390.16	-2.85637	0	0
22901	ARSG	mRNA	659.06	66.2033	-3.68994	0	0
22903	BTBD3	mRNA	1177	640.333	-1.25272	2.44852e-217	1.01835e-216
22908	SACM1L	mRNA	781.667	479	-1.08103	4.89275e-115	1.40323e-114
22909	FAN1	mRNA	384.593	219.103	-1.18623	1.58826e-66	3.61976e-66
22911	WDR47	mRNA	610.333	309	-1.35649	2.55712e-128	7.75858e-128
22919	MAPRE1	mRNA	2464.67	1236.67	-1.36944	0	0
22920	KIFAP3	mRNA	666	336.333	-1.36013	2.09087e-140	6.64362e-140
22926	ATF6	mRNA	2488.76	663.483	-2.2818	0	0
22936	ELL2	mRNA	1444.67	688.333	-1.44406	0	0
2294	FOXF1	mRNA	431.6	0.67	-9.70582	3.65096e-255	1.70767e-254
22944	KIN	mRNA	174.583	82.91	-1.4488	8.20131e-42	1.61406e-41
22948	CCT5	mRNA	8985.67	2284.33	-2.35036	0	0
22949	PTGR1	mRNA	714.33	374.623	-1.30565	2.10385e-141	6.70384e-141
2295	FOXF2	mRNA	694.4	179.997	-2.3223	2.67369e-303	1.43133e-302
22950	SLC4A1AP	mRNA	877.313	234.54	-2.27776	0	0
22954	TRIM32	mRNA	357	174.333	-1.40858	3.21441e-80	7.87675e-80
2296	FOXC1	mRNA	1456.2	560.897	-1.75091	0	0
22974	TPX2	mRNA	4136.67	1646.67	-1.70342	0	0
22979	EFR3B	mRNA	45.5033	8.79333	-2.74599	1.1872e-25	2.06035e-25
22980	TCF25	mRNA	1418.67	835.637	-1.1381	6.60421e-225	2.82785e-224
22984	PDCD11	mRNA	916.333	504.667	-1.23505	5.74894e-166	2.0064e-165
22995	CEP152	mRNA	399.667	48	-3.4322	7.48032e-260	3.54215e-259
22997	IGSF9B	mRNA	286.333	44	-3.07662	6.11373e-170	2.16609e-169
22998	LIMCH1	mRNA	1870.33	911.333	-1.41175	0	0
22999	RIMS1	mRNA	11.3333	0.333333	-5.46197	8.49169e-11	1.25749e-10
2300	FOXL1	mRNA	1227.62	108.703	-3.8719	0	0
23005	MAPKBP1	mRNA	1134.22	261.287	-2.4925	0	0
23012	STK38L	mRNA	750.333	288.667	-1.75263	6.0379e-228	2.60928e-227
23020	SNRNP200	mRNA	9318	5505.67	-1.13361	0	0
23022	PALLD	mRNA	2844.1	97.8067	-5.2364	0	0
23025	UNC13A	mRNA	3847.51	383.143	-3.70247	0	0
23026	MYO16	mRNA	30	2.33333	-4.059	1.39208e-23	2.36729e-23
23029	RBM34	mRNA	1186.46	260.747	-2.56044	0	0
2303	FOXC2	mRNA	2901.45	1067.77	-1.81667	0	0
23032	USP33	mRNA	1115.45	512.533	-1.49641	1.40213e-269	6.83388e-269
23033	DOP1A	mRNA	125.733	67.08	-1.28092	1.25434e-25	2.1762e-25
23035	PHLPP2	mRNA	244.55	73.1233	-2.11623	1.17471e-96	3.10626e-96
23037	PDZD2	mRNA	1017.33	4.33333	-8.2496	0	0
23039	XPO7	mRNA	1883	852.667	-1.51748	0	0
2304	FOXE1	mRNA	729.333	0.333333	-11.4699	0	0
23040	MYT1L	mRNA	11.3333	4.99	-1.55796	0.000270287	0.000349229
23041	MON2	mRNA	825.507	394.2	-1.44086	3.38756e-189	1.28292e-188
23046	KIF21B	mRNA	1359.33	129.667	-3.76452	0	0
23047	PDS5B	mRNA	497.333	222.333	-1.53599	5.16036e-126	1.54949e-125
23051	ZHX3	mRNA	621.257	361.867	-1.15424	7.57255e-102	2.04813e-101
23064	SETX	mRNA	2184.4	514.843	-2.45954	0	0
23067	SETD1B	mRNA	1265	528.333	-1.63412	0	0
23070	CMTR1	mRNA	860.947	393.96	-1.50238	8.96083e-210	3.64217e-209
23072	HECW1	mRNA	89.8133	9.17	-3.66644	6.22965e-63	1.39446e-62
23074	UHRF1BP1L	mRNA	605.85	227.377	-1.78838	1.24174e-189	4.7133e-189
23075	SWAP70	mRNA	1394.39	391.777	-2.20604	0	0
23076	RRP1B	mRNA	1094.33	708	-1.00274	6.57946e-142	2.10051e-141
23077	MYCBP2	mRNA	1641.67	329.333	-2.69205	0	0
23078	VWA8	mRNA	537.667	98.6667	-2.82058	1.44097e-291	7.44392e-291
23087	TRIM35	mRNA	435.667	161.333	-1.80768	6.03382e-139	1.90712e-138
23089	PEG10	mRNA	706.667	9.66667	-6.56637	0	0
23098	SARM1	mRNA	407.19	181.357	-1.54138	4.72847e-104	1.29367e-103
23099	ZBTB43	mRNA	822.76	218.843	-2.28508	0	0
231	AKR1B1	mRNA	5195.33	940.667	-2.83997	0	0
23101	MCF2L2	mRNA	63.3967	22.11	-1.89421	5.04763e-23	8.53454e-23
23107	MRPS27	mRNA	1425.14	543.513	-1.76522	0	0
23111	SPART	mRNA	1159.33	0	-13.1385	0	0
23122	CLASP2	mRNA	823	435.333	-1.29328	2.96387e-160	1.01647e-159
23130	ATG2A	mRNA	3235.67	1076.67	-1.962	0	0
23133	PHF8	mRNA	1617	720.333	-1.54109	0	0
23136	EPB41L3	mRNA	444	0.333333	-10.7539	2.34156e-224	1.00085e-223
23142	DCUN1D4	mRNA	496.727	152.333	-2.07972	4.63419e-190	1.76378e-189
23148	NACAD	mRNA	15	0.666667	-4.86636	1.61498e-13	2.48169e-13
23149	FCHO1	mRNA	520.667	54.3333	-3.63495	0	0
23154	NCDN	mRNA	751.96	110.213	-3.14486	0	0
23157	SEPTIN6	mRNA	1002.13	627.777	-1.04926	4.85631e-140	1.54073e-139
2316	FLNA	mRNA	37396.3	17776.7	-1.44742	0	0
23160	WDR43	mRNA	723	467.667	-1.00302	1.83035e-94	4.80147e-94
23165	NUP205	mRNA	2126	583	-2.24108	0	0
23166	STAB1	mRNA	9.07333	2.35333	-2.32143	2.09838e-05	2.80345e-05
23167	EFR3A	mRNA	1007.33	481	-1.44094	1.98774e-230	8.63888e-230
23168	RTF1	mRNA	1916.91	1085.51	-1.19491	0	0
23169	SLC35D1	mRNA	576.487	135.667	-2.46173	7.84281e-270	3.83029e-269
23172	ABRAXAS2	mRNA	434.333	248.333	-1.18103	2.21488e-74	5.27002e-74
23174	ZCCHC14	mRNA	1480	804	-1.25483	1.86044e-273	9.18206e-273
23178	PASK	mRNA	253.57	143.517	-1.19567	5.14324e-45	1.034e-44
23179	RGL1	mRNA	36.6667	4	-3.5709	3.18054e-26	5.54722e-26
23180	RFTN1	mRNA	196.26	13.1033	-4.27926	8.61011e-149	2.82385e-148
23189	KANK1	mRNA	1123.14	633.483	-1.20066	3.32648e-194	1.28468e-193
23195	MDN1	mRNA	595.333	169.667	-2.1855	6.46337e-242	2.89972e-241
23197	FAF2	mRNA	2453.67	1113.67	-1.51413	0	0
23198	PSME4	mRNA	2016.67	593.63	-2.13884	0	0
23208	SYT11	mRNA	16.7933	7.96	-1.45155	2.58031e-05	3.43857e-05
23211	ZC3H4	mRNA	506.667	268.667	-1.28972	5.28197e-99	1.4109e-98
23212	RRS1	mRNA	446.667	80	-2.85563	1.27644e-245	5.7775e-245
23214	XPO6	mRNA	2952.5	1259	-1.60416	0	0
23219	FBXO28	mRNA	817	266.333	-1.99161	2.15869e-294	1.12379e-293
23221	RHOBTB2	mRNA	620.507	111.477	-2.85121	0	0
23223	RRP12	mRNA	838	514.333	-1.07875	9.0482e-123	2.68003e-122
23228	PLCL2	mRNA	334.667	123.333	-1.81467	9.45586e-108	2.63638e-107
23233	EXOC6B	mRNA	895.333	122	-3.25005	0	0
23234	DNAJC9	mRNA	1353.33	529.46	-1.72842	0	0
23237	ARC	mRNA	29	13.6667	-1.4599	2.80713e-08	3.98665e-08
23240	TMEM131L	mRNA	157.903	81.2967	-1.33228	1.20058e-33	2.22381e-33
23243	ANKRD28	mRNA	1145.28	700.303	-1.08415	2.1451e-168	7.56657e-168
23244	PDS5A	mRNA	2357	1343.67	-1.18528	0	0
23245	ASTN2	mRNA	427.41	179.523	-1.62595	9.2607e-118	2.68712e-117
23248	RPRD2	mRNA	2115.33	1309.67	-1.06619	5.10488e-301	2.71813e-300
23256	SCFD1	mRNA	586	227	-1.74271	4.34728e-177	1.5778e-176
23258	DENND5A	mRNA	1592.33	913	-1.17696	5.70502e-266	2.74635e-265
23262	PPIP5K2	mRNA	714.67	245.653	-1.91516	6.92492e-245	3.12681e-244
23269	MGA	mRNA	1399.33	256.333	-2.82315	0	0
23270	TSPYL4	mRNA	486.667	30.3333	-4.37846	0	0
23271	CAMSAP2	mRNA	2157	247.333	-3.499	0	0
23272	TASOR	mRNA	1369.06	492.977	-1.8481	0	0
23274	CLEC16A	mRNA	709.667	332.333	-1.46901	1.16187e-167	4.08464e-167
23276	KLHL18	mRNA	426.667	73	-2.92165	4.34329e-240	1.94442e-239
23279	NUP160	mRNA	3648	577.667	-3.0333	0	0
23281	MTUS2	mRNA	17	0	-7.04693	6.48374e-15	1.01281e-14
23286	WWC1	mRNA	2122.37	1007.49	-1.44941	0	0
23287	AGTPBP1	mRNA	404.773	127.177	-2.04478	5.89716e-152	1.9628e-151
23291	FBXW11	mRNA	1688.66	958.333	-1.19178	1.49951e-287	7.65691e-287
23300	ATMIN	mRNA	2591.02	335.107	-3.32533	0	0
23305	ACSL6	mRNA	13.37	5.14	-1.75366	1.67421e-05	2.24496e-05
23306	NEMP1	mRNA	860	363.667	-1.61622	6.91446e-233	3.03172e-232
23307	FKBP15	mRNA	1090.81	280.63	-2.33317	0	0
23310	NCAPD3	mRNA	1594.6	651.99	-1.66477	0	0
23312	DMXL2	mRNA	720.333	401	-1.21957	2.30707e-128	7.00114e-128
23314	SATB2	mRNA	177.223	109.667	-1.06695	6.63178e-27	1.16512e-26
23315	SLC9A8	mRNA	825.667	100.667	-3.41048	0	0
23317	DNAJC13	mRNA	1271.67	361.333	-2.18982	0	0
23318	TUT4	mRNA	914.333	492.333	-1.26759	2.07377e-172	7.40665e-172
23322	RPGRIP1L	mRNA	190.357	53.2067	-2.21353	6.37796e-80	1.55971e-79
23325	WASHC4	mRNA	1972.33	261	-3.29229	0	0
23331	TTC28	mRNA	522.93	276.24	-1.2952	8.83272e-103	2.39939e-102
23332	CLASP1	mRNA	1405.36	652.997	-1.4803	0	0
23334	SZT2	mRNA	1128.15	580.717	-1.33256	3.64134e-229	1.57766e-228
23335	WDR7	mRNA	280.667	59	-2.62458	4.04211e-142	1.29143e-141
23336	SYNM	mRNA	1156.33	45.3333	-5.04735	0	0
23338	JADE2	mRNA	3537	1480	-1.63143	0	0
23339	VPS39	mRNA	1616	920.667	-1.18618	3.09786e-273	1.52758e-272
23341	DNAJC16	mRNA	343.737	214.797	-1.05284	1.57164e-49	3.24818e-49
23345	SYNE1	mRNA	555	262.667	-1.45376	1.48026e-129	4.5108e-129
23347	SMCHD1	mRNA	1458.66	434	-2.12338	0	0
2335	FN1	mRNA	3133.33	375.333	-3.43596	0	0
23350	U2SURP	mRNA	3228	718	-2.54309	0	0
23354	HAUS5	mRNA	375.033	129.42	-1.90946	5.6309e-129	1.71249e-128
23360	FNBP4	mRNA	2850.53	1485.04	-1.31523	0	0
23361	ZNF629	mRNA	785.333	445.333	-1.19292	4.90617e-135	1.52716e-134
23370	ARHGEF18	mRNA	2355.67	982.333	-1.63636	0	0
23376	UFL1	mRNA	923.667	281.333	-2.0896	0	0
23378	RRP8	mRNA	429.62	264.83	-1.0725	2.78063e-63	6.23417e-63
23379	ICE1	mRNA	1962.67	494.667	-2.36279	0	0
23380	SRGAP2	mRNA	842.923	441.43	-1.30772	6.74813e-167	2.36248e-166
23381	SMG5	mRNA	1880.9	1177.67	-1.05	2.46607e-261	1.17172e-260
23384	SPECC1L	mRNA	618.333	367.667	-1.12449	2.69519e-97	7.14821e-97
23390	ZDHHC17	mRNA	345	156	-1.51955	1.16718e-86	2.94996e-86
23392	ECPAS	mRNA	1584.33	474	-2.11542	0	0
23394	ADNP	mRNA	2673.36	1655.33	-1.06604	0	0
23395	LARS2	mRNA	710	220.333	-2.06264	6.22556e-268	3.01593e-267
23397	NCAPH	mRNA	622.597	219.083	-1.88132	1.31163e-208	5.30934e-208
23398	PPWD1	mRNA	407	94.6667	-2.4786	1.32115e-192	5.07658e-192
23400	ATP13A2	mRNA	976.333	563.667	-1.16704	1.02813e-161	3.54336e-161
23404	EXOSC2	mRNA	588.327	188.44	-2.01702	4.2136e-216	1.74426e-215
23406	COTL1	mRNA	4218	1280	-2.09492	0	0
23411	SIRT1	mRNA	1150.67	707.333	-1.07651	2.87049e-167	1.00683e-166
23412	COMMD3	mRNA	460.457	256.11	-1.22081	6.99479e-83	1.73759e-82
23413	NCS1	mRNA	787.333	296.667	-1.78264	9.96038e-245	4.495e-244
23415	KCNH4	mRNA	14.6733	3.67	-2.37385	4.20307e-08	5.95556e-08
23417	MLYCD	mRNA	245.927	158.337	-1.00974	1.16241e-33	2.15357e-33
23421	ITGB3BP	mRNA	330.507	107.333	-1.99709	9.61671e-121	2.82109e-120
23428	SLC7A8	mRNA	207.333	84.6667	-1.66659	4.08097e-60	8.99365e-60
23431	AP4E1	mRNA	595.04	47.34	-4.02636	0	0
23432	GPR161	mRNA	298.293	90.7833	-2.09074	1.05204e-115	3.02654e-115
23433	RHOQ	mRNA	2786.07	135.713	-4.7341	0	0
23435	TARDBP	mRNA	2866.95	1763.24	-1.07579	0	0
23443	SLC35A3	mRNA	1682.72	387.243	-2.49398	0	0
23450	SF3B3	mRNA	6824.86	2254.64	-1.97241	0	0
23452	ANGPTL2	mRNA	14.6667	0	-6.83394	3.22414e-13	4.93661e-13
23456	ABCB10	mRNA	566.333	143	-2.36014	1.59588e-252	7.39046e-252
2346	FOLH1	mRNA	5.33333	0	-5.3745	8.63413e-06	1.16716e-05
23461	ABCA5	mRNA	355.2	128.087	-1.84602	6.72454e-117	1.94551e-116
23463	ICMT	mRNA	2715.19	651.02	-2.43478	0	0
23464	GCAT	mRNA	263.207	71.0933	-2.26291	1.00164e-112	2.84598e-112
23466	CBX6	mRNA	1273.18	666.68	-1.30788	4.51321e-251	2.07917e-250
23467	NPTXR	mRNA	894.613	252.583	-2.19901	0	0
23468	CBX5	mRNA	1358.69	390.89	-2.17189	0	0
23471	TRAM1	mRNA	4449.67	1034	-2.47997	0	0
23473	CAPN7	mRNA	1469	643.667	-1.56495	0	0
23475	QPRT	mRNA	862.293	103.013	-3.43985	0	0
23479	ISCU	mRNA	1760.67	647.667	-1.8173	0	0
2348	FOLR1	mRNA	42588.7	11	-12.2933	0	0
23484	LEPROTL1	mRNA	676.65	179.003	-2.29293	3.74459e-291	1.93264e-290
23492	CBX7	mRNA	304	152	-1.3745	3.74911e-66	8.51908e-66
23493	HEY2	mRNA	44.6667	0.333333	-7.44059	1.23362e-35	2.31639e-35
2350	FOLR2	mRNA	7.34333	0	-5.8359	1.66913e-07	2.33771e-07
23503	ZFYVE26	mRNA	761.517	424.333	-1.21818	2.38415e-135	7.42674e-135
23505	TMEM131	mRNA	1744	880.667	-1.36024	0	0
23506	BICRAL	mRNA	650.667	381	-1.14663	1.78345e-105	4.90815e-105
23509	POFUT1	mRNA	2248.09	1317.32	-1.1456	0	0
23511	NUP188	mRNA	3536.23	725.28	-2.66011	0	0
23512	SUZ12	mRNA	929.333	510	-1.2402	2.19836e-169	7.77891e-169
23513	SCRIB	mRNA	2970.33	1497.33	-1.36273	0	0
23516	SLC39A14	mRNA	3889.31	499.983	-3.33407	0	0
23517	MTREX	mRNA	1352.25	445.45	-1.97653	0	0
23518	R3HDM1	mRNA	894.333	214	-2.43771	0	0
2352	FOLR3	mRNA	11.7567	0.333333	-5.51487	3.71875e-11	5.53517e-11
23526	ARHGAP45	mRNA	833.177	386.853	-1.48134	6.47177e-199	2.54081e-198
23527	ACAP2	mRNA	800.707	511.61	-1.02073	2.06866e-107	5.75711e-107
23528	ZNF281	mRNA	1168	134.667	-3.49108	0	0
23529	CLCF1	mRNA	293.333	104	-1.87046	1.38095e-98	3.67824e-98
23530	NNT	mRNA	2834.69	417.433	-3.13808	0	0
23534	TNPO3	mRNA	1859.33	960.333	-1.32768	0	0
23536	ADAT1	mRNA	1255.43	138.747	-3.55216	0	0
23545	ATP6V0A2	mRNA	483.143	61.4767	-3.34884	2.01975e-307	1.09591e-306
23548	TTC33	mRNA	922	98.3333	-3.60352	0	0
23556	PIGN	mRNA	327.903	164.117	-1.37305	4.26179e-71	9.97801e-71
23557	SNAPIN	mRNA	714.02	460.203	-1.0082	4.28054e-94	1.12062e-93
23560	GTPBP4	mRNA	1181.14	367.74	-2.05793	0	0
23567	ZNF346	mRNA	460.507	137.747	-2.11571	3.35866e-180	1.23364e-179
23568	ARL2BP	mRNA	1457.67	626.667	-1.59239	0	0
23569	PADI4	mRNA	3.66667	0.333333	-3.83394	0.000589091	0.000753104
23583	SMUG1	mRNA	838.08	532.6	-1.02854	1.00363e-113	2.86181e-113
23586	DDX58	mRNA	823.69	72.3	-3.88454	0	0
23590	PDSS1	mRNA	116.243	45.94	-1.71383	8.49323e-36	1.59675e-35
23595	ORC3	mRNA	442.667	135.667	-2.08066	1.07187e-169	3.7952e-169
23596	OPN3	mRNA	905.617	440.967	-1.41274	2.35894e-201	9.33965e-201
23597	ACOT9	mRNA	1710.97	504.817	-2.13548	0	0
23600	AMACR	mRNA	540.667	255	-1.45875	6.71183e-127	2.02184e-126
23603	CORO1C	mRNA	2768	1318	-1.445	0	0
23617	TSSK2	mRNA	3.94333	0.343333	-3.89624	0.000339793	0.000438027
23630	KCNE5	mRNA	27.6667	0	-7.74954	3.62958e-22	6.09096e-22
23637	RABGAP1	mRNA	862.13	556.797	-1.00526	1.12258e-112	3.18801e-112
23640	HSPBP1	mRNA	775.333	299	-1.74918	7.8937e-235	3.48197e-234
23641	LDOC1	mRNA	465.333	0	-11.8216	1.59139e-196	6.18281e-196
23643	LY96	mRNA	10.0433	2.59667	-2.32601	7.42754e-06	1.00543e-05
23647	ARFIP2	mRNA	1578.11	552.013	-1.88992	0	0
23649	POLA2	mRNA	1049.85	216.007	-2.65554	0	0
23650	TRIM29	mRNA	6197	3745.67	-1.10085	0	0
23659	PLA2G15	mRNA	415	237.333	-1.1807	4.01666e-71	9.4054e-71
23660	ZKSCAN5	mRNA	640.933	192.403	-2.11054	3.24467e-249	1.4842e-248
23678	SGK3	mRNA	54.6867	11.17	-2.66606	1.32343e-29	2.37929e-29
23731	TMEM245	mRNA	1284.56	476.913	-1.80398	0	0
23741	EID1	mRNA	3263.67	608.667	-2.79727	0	0
23742	NPAP1	mRNA	20.6967	7.61333	-1.8173	4.04273e-08	5.73126e-08
23759	PPIL2	mRNA	718.71	336.547	-1.46911	8.68838e-170	3.07698e-169
23760	PITPNB	mRNA	938.333	500.667	-1.28075	1.01707e-179	3.72837e-179
23762	OSBP2	mRNA	3829.01	251	-4.30572	0	0
23768	FLRT2	mRNA	139.37	43.8633	-2.04234	1.75716e-53	3.72405e-53
23769	FLRT1	mRNA	46.05	12.28	-2.28139	2.44142e-21	4.06138e-21
23788	MTCH2	mRNA	2475.63	768.693	-2.06182	0	0
241	ALOX5AP	mRNA	24	2.66667	-3.54443	1.26917e-17	2.03617e-17
24137	KIF4A	mRNA	741.11	283.677	-1.75994	1.82374e-226	7.84903e-226
24138	IFIT5	mRNA	388	247.333	-1.0241	2.75092e-53	5.82139e-53
24140	FTSJ1	mRNA	4204	601.333	-3.18003	0	0
24145	PANX1	mRNA	1247	355.667	-2.18437	0	0
24147	FJX1	mRNA	164.667	20	-3.41598	7.53358e-108	2.10183e-107
245812	CNPY4	mRNA	179.85	13.3233	-4.12927	6.15221e-134	1.9055e-133
245972	ATP6V0D2	mRNA	12.6567	4.64	-1.82221	1.70544e-05	2.28539e-05
246184	CDC26	mRNA	408.667	100	-2.40543	6.95058e-187	2.60879e-186
246243	RNASEH1	mRNA	727.513	119.033	-2.98611	0	0
2475	MTOR	mRNA	2315.45	205	-3.8721	0	0
2483	FRG1	mRNA	899.313	190.603	-2.61275	0	0
2491	CENPI	mRNA	358.567	48.94	-3.24766	7.9368e-223	3.37269e-222
250	ALPP	mRNA	921.95	25.68	-5.54048	0	0
251	ALPG	mRNA	621.607	193.52	-2.05802	3.58626e-234	1.57778e-233
2520	GAST	mRNA	5	1	-2.69643	0.000587378	0.000751228
2521	FUS	mRNA	7259.02	666.71	-3.81915	0	0
252983	STXBP4	mRNA	173.057	20.0467	-3.48431	4.95133e-115	1.41979e-114
253012	HEPACAM2	mRNA	3.66667	0	-4.83394	0.000268892	0.000347588
2531	KDSR	mRNA	1347.9	734.98	-1.24944	1.40214e-247	6.38595e-247
253152	EPHX4	mRNA	325.667	34.3333	-3.62022	4.9392e-221	2.0857e-220
253190	SERHL2	mRNA	18.1567	4.33	-2.44256	5.63069e-10	8.23663e-10
253260	RICTOR	mRNA	3112.33	320.667	-3.65335	0	0
2534	FYN	mRNA	115.68	28.3333	-2.40407	3.10326e-54	6.60941e-54
253461	ZBTB38	mRNA	1802.36	298.967	-2.96634	0	0
2535	FZD2	mRNA	859.46	278.223	-2.00169	0	0
253512	SLC25A30	mRNA	343	34	-3.70911	8.37575e-237	3.71507e-236
253635	GPATCH11	mRNA	418.047	51.9933	-3.38177	1.86728e-268	9.06157e-268
253650	ANKRD18A	mRNA	178.943	88.47	-1.39075	2.34237e-40	4.56607e-40
2537	IFI6	mRNA	2027.67	132.667	-4.30845	0	0
253714	MMS22L	mRNA	283.25	75.5933	-2.28025	2.87367e-122	8.4997e-122
253725	WASHC2C	mRNA	1985.28	869.83	-1.56504	0	0
253769	WDR27	mRNA	151.08	85.7467	-1.19166	2.2693e-27	4.00317e-27
253827	MSRB3	mRNA	547.953	7.61333	-6.54389	0	0
253943	YTHDF3	mRNA	1245.33	343.667	-2.23195	0	0
253959	RALGAPA1	mRNA	731.707	310.6	-1.61071	1.70946e-197	6.6631e-197
254013	ETFBKMT	mRNA	52.5733	30.98	-1.1375	7.25669e-10	1.05958e-09
254042	METAP1D	mRNA	96.3333	11	-3.50504	3.60051e-65	8.13745e-65
254048	UBN2	mRNA	1076.69	459.507	-1.60295	1.30539e-287	6.66773e-287
254170	FBXO33	mRNA	369	216.667	-1.14265	2.65451e-60	5.8577e-60
254228	CALHM5	mRNA	24.0767	0.333333	-6.54903	5.6122e-21	9.30845e-21
254251	LCORL	mRNA	229.023	120.737	-1.29814	3.32987e-46	6.74681e-46
254268	AKNAD1	mRNA	19.6667	1	-4.67218	4.95345e-17	7.898e-17
254394	MCM9	mRNA	130.76	73.14	-1.21269	1.55428e-24	2.66877e-24
254428	SLC41A1	mRNA	1593.33	802	-1.36488	0	0
254439	C11orf86	mRNA	258.667	2	-7.38945	2.65584e-198	1.04025e-197
254528	MEIOB	mRNA	10.0733	0.333333	-5.29194	1.01568e-09	1.47919e-09
2547	XRCC6	mRNA	5166	3064.33	-1.12798	0	0
254887	ZDHHC23	mRNA	235	111	-1.45661	4.19944e-56	9.03449e-56
255027	MPV17L	mRNA	253.067	154.423	-1.08713	8.18964e-39	1.57562e-38
255057	CBARP	mRNA	230.32	134.457	-1.151	9.82824e-39	1.88957e-38
2551	GABPA	mRNA	487.73	258.237	-1.29189	1.27894e-95	3.36653e-95
255252	LRRC57	mRNA	760.057	316.853	-1.6368	8.33496e-210	3.3886e-209
255275	MYADML2	mRNA	9.66667	2	-2.64752	2.21523e-06	3.02986e-06
2553	GABPB1	mRNA	1018.56	335.333	-1.97736	0	0
255324	EPGN	mRNA	12.8267	0.473333	-5.13465	6.37095e-12	9.58806e-12
255488	RNF144B	mRNA	412.317	71.5633	-2.90096	1.79696e-230	7.81175e-230
255520	ELMOD2	mRNA	533.717	101.307	-2.77185	2.51316e-284	1.27285e-283
2556	GABRA3	mRNA	262.667	0.333333	-9.99656	8.29558e-150	2.73189e-149
255758	TCTEX1D2	mRNA	124.333	73.6667	-1.12963	4.46675e-21	7.41665e-21
255877	BCL6B	mRNA	36	0.666667	-6.12939	6.16143e-31	1.11775e-30
255919	CNEP1R1	mRNA	280.337	173.087	-1.07017	9.01023e-42	1.77263e-41
2560	GABRB1	mRNA	11.2933	5.03333	-1.54039	0.000311257	0.00040158
256126	SYCE2	mRNA	32.0367	19.9933	-1.05471	6.08652e-06	8.25362e-06
256158	HMCN2	mRNA	50.3333	8.33333	-2.96905	2.22861e-30	4.02384e-30
256356	GK5	mRNA	642.29	217.047	-1.93972	4.91846e-224	2.09908e-223
256369	CCDC197	mRNA	3.66667	0	-4.83394	0.000268892	0.000347588
2564	GABRE	mRNA	475.987	3.58667	-7.42664	0	0
256471	MFSD8	mRNA	194.053	89.5067	-1.49089	3.20227e-48	6.5682e-48
2567	GABRG3	mRNA	19.1667	12.2767	-1.01718	0.000683116	0.000870922
256979	SUN3	mRNA	23.0633	1.39	-4.42695	2.70387e-19	4.42401e-19
257	ALX3	mRNA	91.3333	17.6667	-2.74462	9.45971e-50	1.95917e-49
257044	CATSPERE	mRNA	11.3333	0.666667	-4.46197	2.85426e-10	4.19237e-10
257068	PLCXD2	mRNA	26.3333	5.89	-2.53505	2.408e-14	3.73357e-14
257169	C9orf43	mRNA	15	5	-1.95947	8.83993e-07	1.22044e-06
257194	NEGR1	mRNA	345.32	40.3667	-3.4712	7.71821e-227	3.32603e-226
257218	SHPRH	mRNA	500.533	187.223	-1.79321	1.33085e-157	4.52085e-157
257397	TAB3	mRNA	2195.4	501.637	-2.50428	0	0
25759	SHC2	mRNA	20.6667	3.33333	-3.00677	1.52794e-13	2.34956e-13
25764	HYPK	mRNA	1049.05	256.4	-2.40712	0	0
25766	PRPF40B	mRNA	270.667	101.877	-1.7842	1.5306e-85	3.84363e-85
25778	DSTYK	mRNA	714.32	313.817	-1.56115	2.14056e-184	7.9614e-184
25782	RAB3GAP2	mRNA	1387.33	241	-2.89971	0	0
25794	FSCN2	mRNA	71.6667	45.6667	-1.02467	3.92085e-11	5.83288e-11
258010	SVIP	mRNA	449.597	119.597	-2.28496	2.32074e-193	8.94003e-193
25802	LMOD1	mRNA	21.6667	10.6667	-1.39687	3.43237e-06	4.67444e-06
25804	LSM4	mRNA	2132.33	912	-1.59983	0	0
25814	ATXN10	mRNA	1444.67	654	-1.51788	0	0
25816	TNFAIP8	mRNA	615.3	283.187	-1.49404	2.73969e-149	8.99763e-149
25821	MTO1	mRNA	755.39	197.767	-2.30793	0	0
25822	DNAJB5	mRNA	141.367	7.33667	-4.64268	1.00339e-111	2.83946e-111
25824	PRDX5	mRNA	4364.33	2339.33	-1.27417	0	0
25825	BACE2	mRNA	2625.02	1313.35	-1.37358	0	0
25832	NBPF14	mRNA	913.853	424.563	-1.48049	8.65112e-218	3.60517e-217
25834	MGAT4C	mRNA	32.6867	17.8267	-1.24917	1.67585e-07	2.34692e-07
25836	NIPBL	mRNA	3802.67	818	-2.59134	0	0
25837	RAB26	mRNA	214.333	138.667	-1.00274	3.10598e-29	5.56495e-29
25842	ASF1A	mRNA	481.59	53.1933	-3.55299	0	0
25843	MOB4	mRNA	642.367	309.057	-1.43003	4.9155e-146	1.59441e-145
25847	ANAPC13	mRNA	1209.22	271.093	-2.53172	0	0
25850	ZNF345	mRNA	38.3167	24.09	-1.04404	9.29955e-07	1.28247e-06
25852	ARMC8	mRNA	536.593	335.03	-1.05404	1.95464e-76	4.69533e-76
25861	WHRN	mRNA	1068.03	269.69	-2.36008	0	0
25862	USP49	mRNA	329.53	99.7833	-2.09804	3.57387e-128	1.08376e-127
25876	SPEF1	mRNA	10.6667	4	-1.78954	9.65696e-05	0.000126732
25879	DCAF13	mRNA	505	184.667	-1.82586	6.29354e-163	2.17257e-162
2588	GALNS	mRNA	1412.43	689.643	-1.40876	0	0
25885	POLR1A	mRNA	1157.59	235.013	-2.67482	0	0
2589	GALNT1	mRNA	1823.33	1115.33	-1.08361	1.20634e-266	5.82222e-266
25890	ABI3BP	mRNA	10	0.333333	-5.28139	1.17485e-09	1.70848e-09
25893	TRIM58	mRNA	15.28	8.06667	-1.2961	0.000231753	0.000300294
25896	INTS7	mRNA	1023.14	296.38	-2.16199	0	0
25898	RCHY1	mRNA	199.493	69.5633	-1.89445	8.61441e-69	1.9919e-68
2590	GALNT2	mRNA	4393	2385	-1.25572	0	0
25903	OLFML2B	mRNA	22.6033	3.51667	-3.05876	6.91445e-15	1.07954e-14
25904	CNOT10	mRNA	767.473	367.68	-1.43617	3.42282e-175	1.23376e-174
25906	ANAPC15	mRNA	340.713	127.13	-1.79676	3.32756e-108	9.29605e-108
25909	AHCTF1	mRNA	2027.67	371.333	-2.82354	0	0
25913	POT1	mRNA	629.667	67	-3.60686	0	0
25917	THUMPD3	mRNA	1538.42	444.1	-2.16699	0	0
259173	ALS2CL	mRNA	961.99	411.55	-1.59946	2.12342e-256	9.96241e-256
259217	HSPA12A	mRNA	205.723	95.7867	-1.47731	2.38351e-50	4.95411e-50
259230	SGMS1	mRNA	654.147	232.087	-1.86945	3.15192e-217	1.3096e-216
259232	NALCN	mRNA	246	0.333333	-9.90198	2.38676e-142	7.63718e-142
25925	ZNF521	mRNA	5.66667	0.333333	-4.46197	8.22028e-06	1.11211e-05
25926	NOL11	mRNA	1156	318.333	-2.23504	0	0
259266	ASPM	mRNA	881.667	64.6667	-4.14364	0	0
259283	MDS2	mRNA	3.83333	0	-4.33247	0.000270419	0.000349374
25929	GEMIN5	mRNA	731.333	331.667	-1.5153	9.44436e-181	3.47271e-180
25932	CLIC4	mRNA	4832.33	1272	-2.30013	0	0
25934	NIPSNAP3A	mRNA	157.207	21.6233	-3.23651	1.56837e-98	4.17678e-98
25936	NSL1	mRNA	837.03	88.7033	-3.61272	0	0
25938	HEATR5A	mRNA	757.193	111.263	-3.14119	0	0
25939	SAMHD1	mRNA	667.247	60.6633	-3.83383	0	0
25940	FAM98A	mRNA	832.667	206	-2.3896	0	0
25945	NECTIN3	mRNA	796.427	4.20667	-7.93922	0	0
25946	ZNF385A	mRNA	1604.67	892	-1.22166	3.4505e-284	1.74707e-283
2595	GANC	mRNA	328.327	162.337	-1.39065	1.52942e-72	3.60791e-72
25950	RWDD3	mRNA	188.793	48.92	-2.32282	6.06239e-84	1.5138e-83
25957	PNISR	mRNA	1341.38	492.263	-1.82072	0	0
25959	KANK2	mRNA	1403.26	409.547	-2.15118	0	0
25960	ADGRA2	mRNA	285.51	4.48333	-6.36733	2.99695e-231	1.30723e-230
25963	TMEM87A	mRNA	1541.68	584.33	-1.77415	0	0
25972	UNC50	mRNA	910.333	286	-2.04488	0	0
25974	MMACHC	mRNA	318.387	56.0467	-2.88058	3.30846e-177	1.20181e-176
25977	NECAP1	mRNA	419.667	139	-1.96866	5.75807e-150	1.8981e-149
25978	CHMP2B	mRNA	1784.33	776	-1.57576	0	0
25992	SNED1	mRNA	210.497	114.887	-1.24809	3.52581e-40	6.86344e-40
25996	REXO2	mRNA	903.333	223	-2.39272	0	0
25998	IBTK	mRNA	1364.4	498.117	-1.82822	0	0
26005	C2CD3	mRNA	745.03	338.56	-1.51239	1.39247e-183	5.1585e-183
26007	TKFC	mRNA	1330.05	385.967	-2.15944	0	0
26009	ZZZ3	mRNA	781.08	241.063	-2.07056	5.53772e-296	2.89632e-295
26013	L3MBTL1	mRNA	150.667	66.6667	-1.55083	5.47133e-40	1.06346e-39
26015	RPAP1	mRNA	1081.67	508	-1.46486	2.16401e-253	1.00519e-252
26018	LRIG1	mRNA	567.617	126.167	-2.54409	1.00797e-275	5.00856e-275
26032	SUSD5	mRNA	18.8933	5.01333	-2.28854	1.15459e-09	1.67959e-09
26039	SS18L1	mRNA	428.173	263.113	-1.07701	1.70149e-63	3.81881e-63
26040	SETBP1	mRNA	87.9433	1.31	-6.44344	2.08545e-72	4.91407e-72
260436	FDCSP	mRNA	7.33333	0	-5.83394	1.70145e-07	2.38208e-07
[truncated: 4,306 more rows]
